# Supplementary material for: Unveiling Comparative Genomic Trajectories of Selection and Key Candidate Genes in Egg-Type Russian White and Meat-Type White Cornish Chickens
Source: Biology (Basel). 2021 Sep 6;10(9):876. doi: 10.3390/biology10090876 (PMC8469556; doi:10.3390/biology10090876)
Supplement: Supplementary file 1 [file biology-10-00876-s001.zip]

Archive with 10 entries (10 files):
- Fig_S1_CV_error.png
- Fig_S2_ROH.pdf
- Fig_S3_hapFLK.pdf
- S1_Tab_ROH_length_class.xlsx
- S2_Tab_Fst.xlsx
- S3_Tab_ROH.xlsx
- S4_Tab_hapFLK.xlsx
- S5_Tab_region comparison.xlsx
- S6_Tab_genes.xlsx
- S7_Tab_QTLdb_comparison.xlsx
