# Supplementary material for: Unveiling Comparative Genomic Trajectories of Selection and Key Candidate Genes in Egg-Type Russian White and Meat-Type White Cornish Chickens
Source: Biology (Basel). 2021 Sep 6;10(9):876. doi: 10.3390/biology10090876 (PMC8469556; doi:10.3390/biology10090876)
Supplement: Supplementary file 1 [file biology-10-00876-s001.zip › S1_Tab_ROH_length_class.xlsx]

## Sheet: Number of ROH
Supplementary Table S1. Number and overall length of ROHs by ROH length class.
class	breed	N	mean values	sd	se	ci	%
0.5-1	RUSW	31	53.7419	11.6389	2.09041	4.26919	49.2608
1-2	RUSW	31	31.8387	11.5271	2.07032	4.22816	29.1839
2-4	RUSW	31	15.4516	8.11106	1.45679	2.97516	14.1632
4-8	RUSW	31	6.06452	3.97438	0.71382	1.45781	5.55884
8-16	RUSW	31	1.64516	1.40353	0.252081	0.514818	1.50798
>16	RUSW	31	0.354839	0.838586	0.150614	0.307596	0.325251
			109.097
0.5-1	CORN	23	65.1739	7.04951	1.46993	3.04844	54.728
1-2	CORN	23	35.5217	7.8617	1.63928	3.39965	29.8284
2-4	CORN	23	13.6087	5.01579	1.04586	2.16899	11.4275
4-8	CORN	23	4.17391	2.2694	0.473204	0.981364	3.50493
8-16	CORN	23	0.521739	0.897956	0.187237	0.388305	0.438116
>16	CORN	23	0.0869565	0.288104	0.0600739	0.124586	0.0730194
			119.087

## Sheet: Overall length of ROH
class	group	N	Mean overall length, Mb	sd	se	ci	class	Coverage, Mb	Coverage, %
>0.5	RUSW	31	183.409	59.2021	10.633	21.7155	0.5-1	38.742	21.1233
>1	RUSW	31	144.667	63.4725	11.4	23.2819	1-2	33.6303	18.3362
>2	RUSW	28	111.037	48.4984	9.16534	18.8057	2-4	41.248	22.4896
>4	RUSW	26	69.7887	36.9403	7.24459	14.9205	4-8	34.6635	18.8996
>8	RUSW	22	35.1252	29.1499	6.21478	12.9243	8-16	1.21563	0.662796
>16	RUSW	7	33.9096	32.5086	12.2871	30.0655	>16	33.9096	18.4885
								183.409	100
>0.5	CORN	23	161.97	24.4293	5.09387	10.564	0.5-1	47.5288	29.3441
>1	CORN	23	114.442	25.0415	5.22151	10.8287	1-2	48.9827	30.2418
>2	CORN	23	65.459	23.4972	4.8995	10.1609	2-4	31.9347	19.7164
>4	CORN	20	33.5242	13.8367	3.09399	6.47579	4-8	15.7017	9.69419
>8	CORN	9	17.8225	9.76091	3.25364	7.5029	8-16	0.215507	0.133053
>16	CORN	2	17.607	1.57979	1.11708	14.1938	>16	17.607	10.8705
								161.97	100
