# Supplementary material for: Unveiling Comparative Genomic Trajectories of Selection and Key Candidate Genes in Egg-Type Russian White and Meat-Type White Cornish Chickens
Source: Biology (Basel). 2021 Sep 6;10(9):876. doi: 10.3390/biology10090876 (PMC8469556; doi:10.3390/biology10090876)
Supplement: Supplementary file 1 [file biology-10-00876-s001.zip › S2_Tab_Fst.xlsx]

## Sheet: Sheet 1
Supplementary Table S2. Top 0.1% SNPs by FST values.
#	GGA	SNP	POS	NMISS	FST	col
1	1	Gga_rs13836337	21537380	54	0.925311	cyan
2	1	GGaluGA013422	38299319	53	1	cyan
3	2	Gga_rs15087224	39623877	54	0.942898	orange
4	2	GGaluGA152339	67573595	53	0.940937	orange
5	2	GGaluGA154752	79243261	54	0.942898	orange
6	2	Gga_rs14208530	79256813	52	0.940422	orange
7	3	Gga_rs14333312	29676636	51	0.979917	blue
8	4	GGaluGA265016	70173798	50	0.958797	green
9	4	Gga_rs16433890	71530773	54	0.962038	green
10	5	GGaluGA277719	18592354	52	0.939746	yellow
11	5	Gga_rs14529742	30348807	52	1	yellow
12	5	Gga_rs14530560	31277206	52	1	yellow
13	5	Gga_rs14530570	31283714	53	1	yellow
14	5	Gga_rs14530585	31362261	54	0.943832	yellow
15	5	Gga_rs14530614	31399908	54	1	yellow
16	5	Gga_rs14530671	31509211	54	0.981072	yellow
17	5	GGaluGA001598	31528458	54	0.961517	yellow
18	5	Gga_rs14530707	31535793	54	0.981072	yellow
19	5	Gga_rs16487223	31614483	54	1	yellow
20	5	GGaluGA282280	31787257	53	0.980821	yellow
21	5	Gga_rs14530891	31821917	54	0.981072	yellow
22	5	Gga_rs14530896	31845211	54	0.981072	yellow
23	5	GGaluGA282287	31855443	53	0.92398	yellow
24	5	Gga_rs14531001	32163065	49	0.979139	yellow
25	5	Gga_rs14531030	32275187	54	0.981072	yellow
26	5	Gga_rs14538025	41510780	54	0.943832	yellow
27	6	Gga_rs16539405	9654157	54	0.962453	darkblue
28	8	Gga_rs15904083	7120493	54	0.942898	purple
29	8	GGaluGA324859	7210566	54	1	purple
30	8	Gga_rs14638231	7261077	54	0.962038	purple
31	8	GGaluGA324906	7281646	54	0.962038	purple
32	8	Gga_rs14638261	7297653	54	0.981072	purple
33	8	Gga_rs14638278	7308585	54	0.962038	purple
34	8	Gga_rs14638283	7320642	54	0.981072	purple
35	8	GGaluGA324950	7341680	54	0.942898	purple
36	8	Gga_rs14638348	7373397	51	0.979958	purple
37	8	Gga_rs13679616	14563681	54	1	purple
38	9	Gga_rs16021929	17770251	54	0.981072	cyan
39	9	Gga_rs16674709	17880381	53	0.940937	cyan
40	15	Gga_rs15771109	5625826	49	0.979072	red
41	15	GGaluGA108235	6193214	52	0.940614	red
42	18	Gga_rs15469215	9481685	54	0.924556	orange
43	26	Gga_rs16203242	3768391	54	0.942898	orange
44	28	Gga_rs14307377	4011131	50	1	green
45	28	Gga_rs14307750	4419938	50	1	green
GGA,	Gallus gallus autosomes
SNP,	SNPs selected in top 0.1%
POS,	position of SNPs according to the GGA genome assembly GRCg6a (https://www.ncbi.nlm.nih.gov/assembly/GCF_000002315.6)
NMISS,	number of missing SNPs
FST,	FST values calculated for each SNP
SNPs localized within genomic regions, which were selected by at least one additional method (hapFLK or ROH), are indicted in bold.
