# Supplementary material for: Unveiling Comparative Genomic Trajectories of Selection and Key Candidate Genes in Egg-Type Russian White and Meat-Type White Cornish Chickens
Source: Biology (Basel). 2021 Sep 6;10(9):876. doi: 10.3390/biology10090876 (PMC8469556; doi:10.3390/biology10090876)
Supplement: Supplementary file 1 [file biology-10-00876-s001.zip › S3_Tab_ROH.xlsx]

## Sheet: Sheet 1
Supplementary Table S3. ROH islands identified in the genome of the White Cornish (WC) and Russian White (RW) chicken populations.
#	CHR	Population	Start_SNP	End_SNP	nSNP	Start position	End position	Length
1	1	WC	GGaluGA005119	Gga_rs13832558	23	11801390	12379289	0.577899
2	1	WC	Gga_rs13834614	Gga_rs15204321	18	18055546	18742799	0.687253
3	1	WC	Gga_rs15270059	Gga_rs14828030	74	53443836	55591205	2.14737
4	1	WC	GGaluGA025799	Gga_rs14722684	76	73523082	76422450	2.89937
5	1	WC	Gga_rs13949797	Gga_rs14897847	27	143268071	144065046	0.796975
6	2	WC	Gga_rs15925638	Gga_rs14154602	29	24857167	26029168	1.172
7	2	WC	GGaluGA153218	Gga_rs14203541	36	69624561	70806756	1.1822
8	2	WC	Gga_rs15115865	Gga_rs14204639	78	71053537	73559354	2.50582
9	2	WC	Gga_rs15117565	GGaluGA154094	27	75482269	76223854	0.741585
10	2	WC	GGaluGA154207	Gga_rs14206984	23	76558822	77202076	0.643254
11	2	WC	Gga_rs16714818	Gga_rs16043369	36	77641410	78579336	0.937926
12	2	WC	Gga_rs14208204	Gga_rs14209059	34	78935731	79963158	1.02743
13	3	WC	Gga_rs15016739	Gga_rs14084773	29	12802869	13453297	0.650428
14	4	WC	GGaluGA261143	GGaluGA261419	25	57729163	58382305	0.653142
15	4	WC	Gga_rs15615636	Gga_rs15616007	33	70850437	72001838	1.1514
16	5	WC	Gga_rs16485350	GGaluGA282386	112	29655633	32895623	3.23999
17	7	WC	Gga_rs13740944	Gga_rs13791364	27	6737561	8023664	1.2861
18	7	WC	Gga_rs14604654	Gga_rs14604833	22	8353724	8758266	0.404542
19	7	WC	Gga_rs16581500	Gga_rs14605722	23	9683407	10165704	0.482297
20	7	WC	Gga_rs14625313	GGaluGA319464	32	30274176	30844743	0.570567
21	8	WC	Gga_rs15904083	Gga_rs14638919	37	7120493	7750507	0.630014
22	18	WC	GGaluGA001116	GGaluGA117862	45	23434	825004	0.80157
23	28	WC	GGaluGA202630	Gga_rs10726112	101	4240969	5038396	0.797427
					23			25.9866
							MAX	3.23999
							MIN	0.404542
							Mx	1.12985
1	1	RW	GGaluGA004943	Gga_rs15202108	24	10699911	11339273	0.639362
2	1	RW	Gga_rs13752965	Gga_rs13856548	32	40035231	40899038	0.863807
3	1	RW	GGaluGA014337	Gga_rs14816032	24	41095175	41733094	0.637919
4	1	RW	Gga_rs13857306	GGaluGA014550	36	41955503	43335920	1.38042
5	1	RW	Gga_rs15447515	GGaluGA048211	25	143047114	143929272	0.882158
6	2	RW	Gga_rs16044313	GGaluGA154804	18	79022396	79487897	0.465501
7	2	RW	GGaluGA166760	Gga_rs14246597	18	123023665	123742257	0.718592
8	3	RW	Gga_rs14332618	Gga_rs14333701	40	28963634	29993389	1.02975
9	3	RW	GGaluGA231938	Gga_rs14388330	27	83305526	84116441	0.810915
10	4	RW	Gga_rs14435881	Gga_rs16371572	58	17870279	20342352	2.47207
11	4	RW	GGaluGA249871	GGaluGA250097	24	24226092	24990794	0.764702
12	4	RW	GGaluGA254469	GGaluGA254643	22	38036039	38579286	0.543247
13	4	RW	Gga_rs16018726	GGaluGA270690	18	88797421	89190690	0.393269
14	5	RW	GGaluGA277535	GGaluGA277775	36	17793200	18750396	0.957196
15	5	RW	Gga_rs16497071	Gga_rs16497832	27	40497275	41207303	0.710028
16	8	RW	Gga_rs14657309	Gga_rs14657659	19	28633681	29051709	0.418028
17	9	RW	Gga_rs14667775	GGaluGA336891	26	5785216	6326868	0.541652
18	9	RW	GGaluGA342028	GGaluGA342123	17	17985436	18286878	0.301442
					18			14.5301
							MAX	2.47207
							MIN	0.301442
							Mx	0.807226
GGA,			Gallus gallus autosome with an overlapping ROH shared by more than 50% of the individuals
Start and End SNPs,			names of the first and last SNPs in an ROH island
No. of SNPs,			number of SNPs within an ROH island
Start and End positions,			positions of the first and last SNPs in an ROH island according to GGA genome assembly GRCg6a (https://www.ncbi.nlm.nih.gov/assembly/GCF_000002315.6)
Length,			length of ROH island (Mb)
The ROH islands are sorted by GGA number and then by start position on the respective GGA autosome.
