# Supplementary material for: Unveiling Comparative Genomic Trajectories of Selection and Key Candidate Genes in Egg-Type Russian White and Meat-Type White Cornish Chickens
Source: Biology (Basel). 2021 Sep 6;10(9):876. doi: 10.3390/biology10090876 (PMC8469556; doi:10.3390/biology10090876)
Supplement: Supplementary file 1 [file biology-10-00876-s001.zip › S4_Tab_hapFLK.xlsx]

## Sheet: Лист1
Supplementary Table S4.Regions in genome of the White Cornish (WC) and Russian White (RW) chicken as identified by the hapFLK analysis.
GGA	Population	Position		Length, Mb	The most significant SNP		No. of SNPs
		Start	End		position	p-value*
1	RW	41095175	44484517	3.389	42833480	5.34e-05	113
1	WC	160608751	161555356	0.947	160826485	0.00528	28
2	RW / WC	69808276	72600534	2.792	72075578	0.00559	64
2	RW / WC	76552199	80316420	3.764	78597505	0.000314	132
3	RW / WC	29203776	29759199	0.555	29522323	0.00439	21
3	RW	109567127	110788877	1.222	109932840	0.00577	48
4	RW	33476725	34338053	0.861	33989338	0.00625	35
4	RW	86710179	87418529	0.708	87324094	0.00831	21
5	RW	31103041	32810342	1.707	31933714	0.00184	57
7	WC	24176458	24198794	0.022	24176458	0.00991	2
8	RW	28777070	30174896	1.398	29985147	0.000306	64
9	RW	23108544	24121334	1.013	23686454	0.00389	55
13	RW	15704922	15979143	0.274	15769795	0.00729	12
13	WC	18246663	18879465	0.633	18323503	0.00496	48
14	WC	10316689	11126713	0.81	10634384	0.00188	59
			MAX	3.764
			MIN	0.022
			Mx	1.33967
			WC	2.412
			RW	10.572
			WC+RW	7.111
			total	20.095
GGA,		Gallus gallus autosome with the identified hapFLK regions
Start and End positions,		positions of the first and last SNPs in the identified hapFLK region according to the GGA genome assembly GRCg6a (https://www.ncbi.nlm.nih.gov/assembly/GCF_000002315.6)
Length,		length of hapFLK regions (Mbp)
The hapFLK regions are sorted by chromosome and then by start position on chromosome.
The strong hapFLK regions with the thresholds of significance p < 0.001 (-log10(p) > 3) are indicted in bold.
