# Supplementary material for: Unveiling Comparative Genomic Trajectories of Selection and Key Candidate Genes in Egg-Type Russian White and Meat-Type White Cornish Chickens
Source: Biology (Basel). 2021 Sep 6;10(9):876. doi: 10.3390/biology10090876 (PMC8469556; doi:10.3390/biology10090876)
Supplement: Supplementary file 1 [file biology-10-00876-s001.zip › S5_Tab_region comparison.xlsx]

## Sheet: Sweeps
Supplementary Table S5. Summary of selective sweeps and candidate SNPs observed in the present study as compared with other relatied investigations.
Present study					Qanbari et al 2012							Elferink et al 2012					Fu et al 2016					Lillie et al 2017							Zhang et al 2017					Qanbari et al 2019							Kudinov et al 2019							Talebi et al 2020
Method	CHR	gG6a start	gG6a end	Group	Method	CHR	gG3 start	gG3 end	gG6a start	gG6a end	Group	Method	CHR	gG6a start	gG6a end	Group	Method	CHR	gG6a start	gG6a end	Group	Method	CHR	gG4 start	gG4 end	gG6a start	gG6a end	Group	Method	CHR	gG6a start	gG6a end	Group	Method	CHR	gG5 start	gG5 end	gG6a start	gG6a end	Group	Method	CHR	gG5 start	gG5 end	gG6a start	gG6a end	Group	Method	CHR
ROH	1	10699911	11339273	RW
ROH	1	11801390	12379289	WC
ROH	1	18055546	18742799	WC
FST_SNP 0,9253_Gga_rs13836337	1	21537380		RW / WC
FST_SNP 10,000_GGaluGA013422	1	38299319		RW / WC
ROH	1	40035231	40899038	RW
ROH	1	41095175	41733094	RW
hapFLK	1	41095175	44484517	RW
ROH	1	41955503	43335920	RW
ROH	1	53443836	55591205	WC	HP (IGF1)	1	57327750	57376178	55281097	55329525	brown layer						XP-EHH, XP-CLR	1	54768058	55060058	ML3, FL2	FST_GR	1	49229000	54719000	49372667	54558686	Virginia Antibody lines						FST_GR	1	55380001	55420000	55325895	55365893	RJF, Coms
ROH	1	73523082	76422450	WC
ROH	1	143047114	143929272	RW																														FST_GR	1	142020001	142060000	143457310	143497301	RJF, Coms
ROH	1	143268071	144065046	WC																		FST_GR	1	140334500	142645500	142518046	144830792	Virginia Antibody lines						FST_GR	1	142020001	142060000	143457310	143497301	RJF, Coms
hapFLK	1	160608751	161555356	WC																		FST_GR	1	154925500	160169000	157105421	162347845	Virginia Antibody lines
ROH	2	24857167	26029168	WC																														FST_GR	2	25800001	25840000	25745060	25785045	RJF, Coms								QTL:24925	2
FST_SNP 0,9429_Gga_rs15087224	2	39623877		RW / WC																		FST_GR	2	34856000	43580000	34344979	42939573	Virginia Antibody lines
FST_SNP 0,9409_GGaluGA152339	2	67573595		RW / WC																		FST_GR	2	67020500	68023500	66931707	67934174	Virginia Antibody lines
ROH	2	69624561	70806756	WC
hapFLK	2	69808276	72600534	RW, WC																		FST_GR	2	72512000	73292500	72493103	73271373	Virginia Antibody lines
ROH	2	71053537	73559354	WC																		FST_GR	2	72512000	73292500	72493103	73271373	Virginia Antibody lines						FST_GR	2	73280001	73320000	73060074	73100053	RJF, Coms
ROH	2	75482269	76223854	WC	HP_GR	2	77468964	81953567	75734408	79648462	brown layer
hapFLK	2	76552199	80316420	RW, WC	HP_GR	2	77468964	81953567	75734408	79648462	brown layer											FST_GR	2	78748000	78800500	78759846	78812344	Virginia Antibody lines
ROH	2	76558822	77202076	WC	HP_GR	2	77468964	81953567	75734408	79648462	brown layer
ROH	2	77641410	78579336	WC	HP_GR	2	77468964	81953567	75734408	79648462	brown layer											FST_SNP	2	78180370		78189888		Virginia Antibody lines
ROH	2	78935731	79963158	WC	HP_GR	2	77468964	81953567	75734408	79648462	brown layer
ROH	2	79022396	79487897	RW	HP_GR	2	77468964	81953567	75734408	79648462	brown layer											FST_GR	2	79911000	80093000	79950579	80132536	Virginia Antibody lines
FST_SNP 0,9429_GGaluGA154752	2	79243261		RW / WC	HP_GR	2	77468964	81953567	75734408	79648462	brown layer
FST_SNP 0,9404_Gga_rs14208530	2	79256813		RW / WC	HP_GR	2	77468964	81953567	75734408	79648462	brown layer
ROH	2	123023665	123742257	RW	HP_GR	2	127197645	129637001	122253807	124670509	brown layer																														SNP_DOCDC	2	124071457		123445793		RW
ROH	3	12802869	13453297	WC																		FST_GR	3	10838000	12245500	11564035	13001212	Virginia Antibody lines
ROH	3	28963634	29993389	RW																														FST_GR	3	29400001	29440000	29436267	29476265	RJF, Coms
hapFLK (p < 0.01)	3	29203776	29759199	RW, WC																														FST_GR	3	29400001	29440000	29436267	29476265	RJF, Coms
FST_SNP 0,9799_Gga_rs14333312	3	29676636		RW / WC
ROH	3	83305526	84116441	RW																																													3
hapFLK	3	109567127	110788877	RW
ROH	4	17870279	20342352	RW																		FST_GR	4	16859500	21309000	16898635	21859008	Virginia Antibody lines																				QTL:24914	4
ROH	4	24226092	24990794	RW																		FST_GR	4	23709000	26010000	24260995	26537214	Virginia Antibody lines
hapFLK	4	33476725	34338053	RW																		FST_GR	4	32057000	32922000	32611412	33476185	Virginia Antibody lines
ROH	4	38036039	38579286	RW
ROH	4	57729163	58382305	WC	HP_GR	4	59893444	60932043	57929945	58957603	brown layer
FST_SNP 0,9588_GGaluGA265016	4	70173798		RW / WC																		FST_GR	4	67627000	72824000	68017534	73209308	Virginia Antibody lines
ROH	4	70850437	72001838	WC								ZHp	4	71373846	71599052	broiler, BRS						FST_GR	4	67627000	72824000	68017534	73209308	Virginia Antibody lines						FST_GR	4	71740001	71780000	71285149	71307151	RJF, Coms
FST_SNP 0,9620_Gga_rs16433890	4	71530773		RW / WC																		FST_GR	4	67627000	72824000	68017534	73209308	Virginia Antibody lines
hapFLK	4	86710179	87418529	RW
ROH	4	88797421	89190690	RW
ROH	5	17793200	18750396	RW	HP_GR	5	19289172	21554715	17319343	19103079	brown layer											FST_GR	5	16498000	17439500	17447985	18388205	Virginia Antibody lines
FST_SNP 0,9397_GGaluGA277719	5	18592354		RW / WC	HP_GR	5	19289172	21554715	17319343	19103079	brown layer
ROH	5	29655633	32895623	WC																		FST_GR	5	29523000	30453500	30457372	31387146	Virginia Antibody lines						FST_GR	5	29920001	29960000	30117189	30157188	RJF, Coms								QTL:153752,14402,15656	5
FST_SNP 10,000_Gga_rs14529742	5	30348807		RW / WC																																												QTL:153752,14402,15656	5
hapFLK	5	31103041	32810342	RW													XP-EHH, XP-CLR	5	31990795	32750684	ML1, ML3	FST_GR	5	29523000	30453500	30457372	31387146	Virginia Antibody lines						FST_GR	5	31100001	31140000	31297192	31337191	RJF, Coms								QTL:153752,14402,15656	5
FST_SNP 10,000_Gga_rs14530560	5	31277206		RW / WC																		FST_GR	5	29523000	30453500	30457372	31387146	Virginia Antibody lines						FST_GR	5	32300001	32340000	32497160	32537158	RJF, Coms								QTL:153752,14402,15656	5
FST_SNP 10,000_Gga_rs14530570	5	31283714		RW / WC																		FST_GR	5	29523000	30453500	30457372	31387146	Virginia Antibody lines																				QTL:153752,14402,15656	5
FST_SNP 0,9438_Gga_rs14530585	5	31362261		RW / WC																		FST_GR	5	29523000	30453500	30457372	31387146	Virginia Antibody lines																				QTL:153752,14402,15656	5
FST_SNP 10,000_Gga_rs14530614	5	31399908		RW / WC																																												QTL:153752,14402,15656	5
FST_SNP 0,9811_Gga_rs14530671	5	31509211		RW / WC																																												QTL:153752,14402,15656	5
FST_SNP 0,9615_GGaluGA001598	5	31528458		RW / WC																																												QTL:153752,14402,15656	5
FST_SNP 0,9811_Gga_rs14530707	5	31535793		RW / WC																																												QTL:153752,14402,15656	5
FST_SNP 10,000_Gga_rs16487223	5	31614483		RW / WC																																												QTL:153752,14402,15656	5
FST_SNP 0,9808_GGaluGA282280	5	31787257		RW / WC																																												QTL:153752,14402,15656	5
FST_SNP 0,9811_Gga_rs14530891	5	31821917		RW / WC																																												QTL:153752,14402,15656	5
FST_SNP 0,9811_Gga_rs14530896	5	31845211		RW / WC																																												QTL:153752,14402,15656	5
FST_SNP 0,9240_GGaluGA282287	5	31855443		RW / WC																																												QTL:153752,14402,15656	5
FST_SNP 0,9791_Gga_rs14531001	5	32163065		RW / WC
FST_SNP 0,9811_Gga_rs14531030	5	32275187		RW / WC
ROH	5	40497275	41207303	RW	HP (TSHR)	5	43202356	43250961	40973189	41020852	brown layer																		FST_ SNP, REHH	5	40287607	40667438	Silky Fowls
FST_SNP 0,9438_Gga_rs14538025	5	41510780		RW / WC
FST_SNP 0,9625_Gga_rs16539405	6	9654157		RW / WC
ROH	7	6737561	8023664	WC
ROH	7	8353724	8758266	WC
ROH	7	9683407	10165704	WC
hapFLK	7	24176458	24198794	WC																		FST_GR	7	22338500	23747000	22837256	24245626	Virginia Antibody lines
ROH	7	30274176	30844743	WC																		FST_GR	7	27967000	29831000	28464723	30328926	Virginia Antibody lines
ROH	8	7120493	7750507	WC													XP-EHH, XP-CLR	8	7308784	7440312	ML1, ML2, FL1
FST_SNP 0,9429_Gga_rs15904083	8	7120493		RW / WC
FST_SNP 10,000_GGaluGA324859	8	7210566		RW / WC
FST_SNP 0,9620_Gga_rs14638231	8	7261077		RW / WC
FST_SNP 0,9620_GGaluGA324906	8	7281646		RW / WC
FST_SNP 0,9811_Gga_rs14638261	8	7297653		RW / WC
FST_SNP 0,9620_Gga_rs14638278	8	7308585		RW / WC
FST_SNP 0,9811_Gga_rs14638283	8	7320642		RW / WC													XP-EHH, XP-CLR	8	7308784	7440312	ML1, ML2, FL1
FST_SNP 0,9429_GGaluGA324950	8	7341680		RW / WC													XP-EHH, XP-CLR	8	7308784	7440312	ML1, ML2, FL1
FST_SNP 0,9800_Gga_rs14638348	8	7373397		RW / WC													XP-EHH, XP-CLR	8	7308784	7440312	ML1, ML2, FL1
FST_SNP 10,000_Gga_rs13679616	8	14563681		RW / WC
ROH	8	28633681	29051709	RW	HP (TSHR)	8	29125599	29156553	28687054	28717255	brown layer																							ΔAF (LEPR)	8	28464218		28716472		RJF, Coms
hapFLK	8	28777070	30174896	RW	HP (TSHR)	8	29125599	29156553	28687054	28717255	brown layer
ROH	9	5785216	6326868	RW
FST_SNP 0,9811_Gga_rs16021929	9	17770251		RW / WC
FST_SNP 0,9409_Gga_rs16674709	9	17880381		RW / WC
ROH	9	17985436	18286878	RW
hapFLK	9	23108544	24121334	RW																														ΔAF (IGSF10)	9	23584350		23636389		RJF, Coms
hapFLK	13	15704922	15979143	RW																		FST_GR	13	14543000	15755500	15923427	17136853	Virginia Antibody lines
hapFLK	13	18246663	18879465	WC																									FST_ SNP, REHH	13	18383293	18598661	Dwarf Brown-egg Layers
hapFLK	14	10316689	11126713	WC
FST_SNP 0,9791_Gga_rs15771109	15	5625826		RW / WC																		FST_GR	15	2780500	5594000	3083947	5896626	Virginia Antibody lines
FST_SNP 0,9406_GGaluGA108235	15	6193214		RW / WC
ROH	18	23434	825004	WC													XP-EHH, XP-CLR	18	247181	429129	ML1, FL1	FST_GR	18	2500	3311500	30809	3336061	Virginia Antibody lines
FST_SNP 0,9246_Gga_rs15469215	18	9481685		RW / WC
FST_SNP 0,9429_Gga_rs16203242	26	3768391		RW / WC
FST_SNP 10,000_Gga_rs14307377	28	4011131		RW / WC																		FST_GR	28	3088000	4265000	3290284	4602602	Virginia Antibody lines
ROH	28	4240969	5038396	WC	HP (INSR)	28	3431232	3471081	4215002	4257792	brown layer											FST_GR	28	3088000	4265000	3290284	4602602	Virginia Antibody lines
FST_SNP 10,000_Gga_rs14307750	28	4419938		RW / WC																		FST_GR	28	3088000	4265000	3290284	4602602	Virginia Antibody lines
Overlapping sweep blocks/SNPs identified in the present study are highlited with respective color.
Abbreviations:
CHR	chicken chromosome number
gG6a	chicken reference genome assembly GRCg6a
ROH	run of homozygosity, 0.5-Mb window
FST_SNP XXXX_XXXX	FST value and SNP detected by FST
hapFLK	haplotype differentiation by hapFLK statistics
RW	Russian White chickens
WC	White Cornish chickens
HP (XXXX)	pooled heterozygosity statistic (for candidate gene)
HP_GR	pooled heterozygosity statistic for genomic region
ZHp	z-transformed pooled heterozygosity statistic
BRS	broiler sire line
XP-EHH	cross-population extended haplotype homozygosity
XP-CLR	cross-population composite likelihood ratio
ML1, ML2 and ML3	White Cornish male (broiler sire) lines 1, 2 and 3
FL1 and FL2	White Rock female (broiler dam) lines 1 and 2
FST_GR	genomic region with selective sweep detected by FST
FST_SNP	SNP detected by FST
ΔAF (XXXX)	allele frequency difference (in candidate gene)
REHH	relative extended haplotype homozygosity
RJF	red junglefowls
Coms	commercial breeds
SNP_DOCDC	SNP for day-old chick down colour
QTL:24387	QTL for antibody response to Newcastle virus
QTL:24925	QTL for eggshell color
QTL:24961	QTL for eggshell color
QTL:153752,14402,15656	QTL for body weight 56 days, antibody titer to SRBC antigen, feather pecking
QTL:57888,24832	QTLs for eggshell strength, Visceral peritoneum pigmentation
QTL:57881,57882,57886-57888,57892-57896	QTLs for eggshell strength, eggshell thickness
QTL:64552	QTL for feed intake
QTL:24914	QTL for average daily gain
QTL:24982	QTL for age at sexual maturity
QTL_Coef_MDM	QTL for coefficient of metabolizable dry matter
QTL_Coef_AMEn	QTL for coefficient of nitrogen corrected apparent metabolizable energy
[truncated: 15 more columns]
