# Supplementary material for: Unveiling Comparative Genomic Trajectories of Selection and Key Candidate Genes in Egg-Type Russian White and Meat-Type White Cornish Chickens
Source: Biology (Basel). 2021 Sep 6;10(9):876. doi: 10.3390/biology10090876 (PMC8469556; doi:10.3390/biology10090876)
Supplement: Supplementary file 1 [file biology-10-00876-s001.zip › S6_Tab_genes.xlsx]

## Sheet: Genes
Supplementary Table S6. Summary of chicken genes and their human orthologs within genomic regions of selective sweeps as retrieved from BioMart (Ensembl Genes release 103).
Ensembl chicken gene stable ID	Chicken gene symbol*	Chicken gene name*	Chicken chromosome/scaffold name	Gene start (bp)	Gene end (bp)	Strand	Transcript count	Ref / link 1	Ref / link 2	Ref / link 3	Ref / link 4	Function / expression / traits	Ensembl рuman gene stable ID	Human gene symbol	Human chromosome/scaffold name	Human homology type	%id. target Human gene identical to query gene	%id. query gene identical to target Human gene	Human Gene-order conservation score	Human Whole-genome alignment coverage	Human orthology confidence [0 low, 1 high]
ENSGALG00000008486	CACNA2D1	calcium voltage-gated channel auxiliary subunit alpha2delta 1	1	10375977	10734880	1	7						ENSG00000153956	CACNA2D1	7	ortholog_one2one	75.2381	78.7851	100	98.51	1
ENSGALG00000033974	HGF	hepatocyte growth factor	1	10800773	10860504	1	2						ENSG00000019991	HGF	7	ortholog_one2one	74.5179	74.3132	100	99.94	1
ENSGALG00000050082		novel gene	1	10877917	10879590	1	1
ENSGALG00000055032		novel gene	1	10881727	10884579	1	1
ENSGALG00000052917		novel gene	1	10932924	10934159	1	1
ENSGALG00000042096	LOC112532771	uncharacterized LOC112532771	1	11009879	11016787	-1	1
ENSGALG00000052297		novel gene	1	11118999	11154125	-1	2
ENSGALG00000053789		novel gene	1	11139951	11155538	1	1
ENSGALG00000040444	SEMA3C	semaphorin 3C	1	11192619	11310904	1	2						ENSG00000075223	SEMA3C	7	ortholog_one2one	89.2144	89.2144	75	100	1
ENSGALG00000008439	CD36	CD36 molecule	1	11333589	11371413	-1	3	Guo et al 2020	Liu et al 2019			candidate gene for pendulous comb; signal of selective sweeps; related to adipogenesis and lipogenesis in pectoralis muscle tissue	ENSG00000135218	CD36	7	ortholog_one2one	61.3588	61.2288	100	100	1
ENSGALG00000038834	MAGI2	membrane associated guanylate kinase, WW and PDZ domain containing 2	1	11833981	12556826	1	2						ENSG00000187391	MAGI2	7	ortholog_one2one	84.0397	87.2165	100	95.66	1
ENSGALG00000051371		novel gene	1	18173630	18193309	1	1
ENSGALG00000010253	ZDHHC17	zinc finger DHHC-type containing 17	1	38250500	38316500	1	2						ENSG00000186908	ZDHHC17	12	ortholog_one2one	90.8271	95.5696	100	93.25	1
ENSGALG00000010935	PTPRQ	protein tyrosine phosphatase, receptor type Q	1	39965497	40063282	1	1						ENSG00000139304	PTPRQ	12	ortholog_one2one	72.357	71.6124	100	99.55	1
ENSGALG00000010936	MYF6	myogenic factor 6	1	40080215	40081940	1	2	Zhang et al 2018	Sun et al 2008	Elbeltagy et al 2019		muscle regulatory factor involved in muscle growth and development; has positive effects on body weight, carcass weight, breast muscle weight and leg muscle weight, but has negative effects on most of meat quality traits; signal of selective sweeps	ENSG00000111046	MYF6	12	ortholog_one2one	55.132	77.686	100	94.32	1
ENSGALG00000028091	MYF5	myogenic factor 5	1	40085112	40086326	1	1	Zhang et al 2018	Zhang et al 2015	Zhang et al 2014	Elbeltagy et al 2019	muscle regulatory factor involved in muscle growth and development; associated with growth and reproductive traits; signal of selective sweeps	ENSG00000111049	MYF5	12	ortholog_one2one	71.3178	72.1569	100	87.26	1
ENSGALG00000010939	LIN7A	lin-7 homolog A, crumbs cell polarity complex component	1	40108427	40156885	-1	4						ENSG00000111052	LIN7A	12	ortholog_one2one	51.9608	68.2403	100	83.99	1
ENSGALG00000010940	ACSS3	acyl-CoA synthetase short-chain family member 3	1	40199693	40276809	1	1						ENSG00000111058	ACSS3	12	ortholog_one2one	73.3533	71.4286	100	98.37	1
ENSGALG00000010958	PPFIA2	PTPRF interacting protein alpha 2	1	40280597	40569224	-1	5						ENSG00000139220	PPFIA2	12	ortholog_one2one	92.9852	94.9085	100	98.43	1
ENSGALG00000028648	CCDC59	coiled-coil domain containing 59	1	40766561	40772837	-1	1						ENSG00000133773	CCDC59	12	ortholog_one2one	53.6585	45.6432	100	63.43	1
ENSGALG00000042269	METTL25	methyltransferase like 25	1	40772949	40828590	1	2						ENSG00000127720	METTL25	12	ortholog_one2one	60	59.7015	100	95.95	1
ENSGALG00000052461		novel gene	1	40846682	40849845	-1	1
ENSGALG00000010975	TMTC2	transmembrane and tetratricopeptide repeat containing 2	1	40888158	41131936	1	4						ENSG00000179104	TMTC2	12	ortholog_one2one	87.201	87.201	100	100	1
ENSGALG00000050280		novel gene	1	41154088	41181142	1	2
ENSGALG00000053239		novel gene	1	41256490	41342468	1	1
ENSGALG00000050123		novel gene	1	41592961	41593995	1	1
ENSGALG00000010992	SLC6A15	solute carrier family 6 member 15	1	41676490	41708448	-1	1						ENSG00000072041	SLC6A15	12	ortholog_one2one	89.1632	89.0411	100	100	1
ENSGALG00000027103	TSPAN19	tetraspanin 19	1	41773256	41785441	-1	2						ENSG00000231738	TSPAN19	12	ortholog_one2one	39.9254	43.1452	100	44.17	1
ENSGALG00000044478		(leucine rich repeats and IQ motif containing 1)	1	41786239	41885102	1	2
ENSGALG00000027213	ALX1	ALX homeobox 1	1	41898277	41919541	1	1	Qanbari et al 2019				beak morphology under selection prior to domestication	ENSG00000180318	ALX1	12	ortholog_one2one	92.9878	93.5583	100	100	1
ENSGALG00000047575		novel gene	1	41906745	41906801	1	1
ENSGALG00000027633	RASSF9	Ras association domain family member 9	1	42160804	42190042	-1	1						ENSG00000198774	RASSF9	12	ortholog_one2one	69.0909	69.8851	100	100	1
ENSGALG00000027192	NTS	neurotensin	1	42207171	42220099	1	2						ENSG00000133636	NTS	12	ortholog_one2one	66.4634	64.1176	100	100	1
ENSGALG00000028360	MGAT4C	MGAT4 family member C	1	42251047	42358204	-1	3	Zhang et al 2016				differentially expressed gene with nonsynonymous SNPs and putative selective signaling	ENSG00000182050	MGAT4C	12	ortholog_one2one	83.3676	84.9372	100	99.87	1
ENSGALG00000045907		novel gene	1	42389054	42390064	1	1
ENSGALG00000053372		novel gene	1	42416117	42478558	-1	1
ENSGALG00000045093	(C12orf50)	(C12orf50 homolog)	1	42813465	42822840	-1	1						ENSG00000165805	C12orf50	12	ortholog_one2one	36.9403	23.913	100	36.66
ENSGALG00000011168	C12orf29	C12orf29 homolog	1	42829927	42836694	1	1						ENSG00000133641	C12orf29	12	ortholog_one2one	75.3086	75.0769	100	90.56	1
ENSGALG00000049176	(CEP290)	(centrosomal protein 290)	1	42836699	42851268	-1	1						ENSG00000198707	CEP290	12	ortholog_one2many	65.2803	13.0513	100	59.34
ENSGALG00000051263	(CEP290)	(centrosomal protein 290)	1	42863331	42867926	-1	1						ENSG00000198707	CEP290	12	ortholog_one2many	76.3006	4.77223	100	51.67
ENSGALG00000011177	(CEP290)	(centrosomal protein 290)	1	42869836	42885028	-1	1						ENSG00000198707	CEP290	12	ortholog_one2many	69.396	18.6913	100	64.68
ENSGALG00000033106	TMTC3	transmembrane and tetratricopeptide repeat containing 3	1	42888363	42945679	1	2						ENSG00000139324	TMTC3	12	ortholog_one2one	81.6826	83.9168	100	98.76	1
ENSGALG00000011206	KITLG	KIT ligand	1	43015486	43066975	-1	2	Qanbari et al 2019	Sazanov et al 2004			pigmentation traits under selection prior to domestication	ENSG00000049130	KITLG	12	ortholog_one2one	50.5226	53.1136	100	91.62	1
ENSGALG00000011207	DUSP6	dual specificity phosphatase 6	1	43322569	43326909	-1	2	Wang et al 2021				upregulation of DUSP6 impairs infectious bronchitis virus replication	ENSG00000139318	DUSP6	12	ortholog_one2one	91.7526	93.4383	100	100	1
ENSGALG00000052715		novel gene	1	43328218	43353900	-1	1
ENSGALG00000035493	POC1B	POC1 centriolar protein B	1	43360803	43404429	-1	1						ENSG00000139323	POC1B	12	ortholog_one2one	60.4701	59.205	100	87.63	1
ENSGALG00000030550	ATP2B1	ATPase plasma membrane Ca2+ transporting 1	1	43425751	43483144	-1	5	Jonchère et al 2012	Gloux et al 2019			Ca2+ transport and absorption pathways	ENSG00000070961	ATP2B1	12	ortholog_one2one	92.7827	94.8361	100	100	1
ENSGALG00000051987		novel gene	1	43550131	43585479	1	1
ENSGALG00000054230		novel gene	1	43765158	43835730	-1	1
ENSGALG00000052465		novel gene	1	43767440	43799529	1	1
ENSGALG00000048464		novel gene	1	43906792	43914560	-1	1
ENSGALG00000011269	EPYC	epiphycan	1	43956041	43978617	-1	1						ENSG00000083782	EPYC	12	ortholog_one2one	68.3544	67.0807	100	100	1
ENSGALG00000011270	KERA	keratocan	1	44000044	44009051	-1	3	Conrad, Conrad 2003				expressed in ocular and non-ocular tissues during early chick development	ENSG00000139330	KERA	12	ortholog_one2one	69.6884	69.8864	100	100	1
ENSGALG00000011271	LUM	lumican	1	44018283	44031180	-1	1	Yang et al 2018	Corpuz et al 2000			expressed in thigh muscle tissue with high polyunsaturated fatty acids percentage; expressed during chick corneal development	ENSG00000139329	LUM	12	ortholog_one2one	68.5131	69.5266	100	100	1
ENSGALG00000011274	DCN	decorin	1	44050178	44202174	-1	2	Yang et al 2018	Lorda-Diez et al 2014	Corpuz et al 2000		myoblast differentiation, muscle fiber formation, muscle regeneration; expressed in thigh muscle tissue with high polyunsaturated fatty acids percentage; expressed during chick corneal development	ENSG00000011465	DCN	12	ortholog_one2one	78.4314	77.9944	100	100	1
ENSGALG00000052564		novel gene	1	44093124	44129492	1	1
ENSGALG00000047529		novel gene	1	44274859	44309536	1	3
ENSGALG00000048220		novel gene	1	44277651	44412024	-1	2
ENSGALG00000054813		novel gene	1	44372769	44380665	1	1
ENSGALG00000052884		novel gene	1	44425340	44551532	1	1
ENSGALG00000011276	BTG1	BTG anti-proliferation factor 1	1	44429339	44433309	-1	2	Zhang et al 2021	Kamaid, Giráldez 2008			candidate gene related to growth and development at early stages; expressed during early chick development	ENSG00000133639	BTG1	12	ortholog_one2one	44.8864	92.3977	100	95.39	1
ENSGALG00000039595	BTBD11	BTB domain containing 11	1	53377416	53545431	-1	4						ENSG00000151136	BTBD11	12	ortholog_one2one	84.3228	82.337	75	95.69	1
ENSGALG00000053066		novel gene	1	53553799	53582402	-1	3
ENSGALG00000052562		novel gene	1	53556898	53560589	1	1
ENSGALG00000050393		novel gene	1	53582550	53587980	-1	1
ENSGALG00000012638	CRY1	cryptochrome circadian regulator 1	1	53591410	53626354	-1	3	Csernus et al 2005				circadian clock gene expressed in pineal gland; associated with aggressive behavior; overlapped with QTL:119901	ENSG00000008405	CRY1	12	ortholog_one2one	86.3124	91.4676		97.46	1
ENSGALG00000012639	MTERF2	mitochondrial transcription termination factor 2	1	53628604	53634012	1	1						ENSG00000120832	MTERF2	12	ortholog_one2one	52.3305	64.1558	75	85.27	1
ENSGALG00000012640	TMEM263	transmembrane protein 263	1	53635743	53648531	-1	1	Wu et al 2018				gene responsible for autosomal dwarfism (adw) in chickens; associated with aggressive behavior; overlapped with QTL:119902	ENSG00000151135	TMEM263	12	ortholog_one2one	90.5172	90.5172	75	100	1
ENSGALG00000029484	RIC8B	RIC8 guanine nucleotide exchange factor B	1	53675196	53707480	-1	1						ENSG00000111785	RIC8B	12	ortholog_one2one	76.3501	73.2143	100	93.36	1
ENSGALG00000012647	RFX4	regulatory factor X4	1	53713025	53802913	-1	4						ENSG00000111783	RFX4	12	ortholog_one2one	92.5976	92.4731	100	97.38	1
ENSGALG00000012655	POLR3B	RNA polymerase III subunit B	1	53811388	53878902	-1	3						ENSG00000013503	POLR3B	12	ortholog_one2one	97.0848	96.9991	100	98.02	1
ENSGALG00000012658	TCP11X2	t-complex 11 family, X-linked 2	1	53881515	53897895	-1	1						ENSG00000166046	TCP11L2	12	ortholog_one2one	72.407	71.2909	100	100	1
ENSGALG00000012659	CKAP4	cytoskeleton associated protein 4	1	53903598	53908679	1	1						ENSG00000136026	CKAP4	12	ortholog_one2one	52.6596	49.3355	100	75.93	1
ENSGALG00000012662	NUAK1	NUAK family kinase 1	1	53933066	53978011	1	1	Yang et al 2017				candidate gene for eumelanin pigmentation in chicken plumage; associated with feather pigmentation; overlapped with QTL:137117 and QTL:137118	ENSG00000074590	NUAK1	12	ortholog_one2one	80	81.6944	100	100	1
ENSGALG00000048001		novel gene	1	53980544	54068135	-1	1
ENSGALG00000048214		novel gene	1	54136916	54168991	-1	1
ENSGALG00000026311	C12orf75	chromosome 12 open reading frame 75	1	54179279	54183383	-1	1
ENSGALG00000027122	APPL2	adaptor protein, phosphotyrosine interacting with PH domain and leucine zipper 2	1	54211821	54244951	1	2						ENSG00000136044	APPL2	12	ortholog_one2one	79.4337	79.5522	100	93.57	1
ENSGALG00000052687	gga-mir-12210	MIR12210, microRNA mir-12210	1	54225348	54225436	1	1
ENSGALG00000028254	WASHC4	WASH complex subunit 4	1	54247464	54284004	-1	1						ENSG00000136051	WASHC4	12	ortholog_one2one	91.6454	91.5673	100	99.99	1
ENSGALG00000012691	ALDH1L2	aldehyde dehydrogenase 1 family member L2	1	54291424	54319655	1	1						ENSG00000136010	ALDH1L2	12	ortholog_one2one	82.9718	82.0815	100	97.38	1
ENSGALG00000012694	C12orf45	C12orf45 homolog	1	54320742	54323938	-1	1
ENSGALG00000012697	SLC41A2	solute carrier family 41 member 2	1	54333887	54374347	1	1	Huang et al 2020				supposedly candidate gene for pigment synthesis	ENSG00000136052	SLC41A2	12	ortholog_one2one	84.8168	84.8168	100	100	1
ENSGALG00000030607	CHST11	arbohydrate sulfotransferase 11	1	54386968	54542011	-1	1	Huang et al 2020				candidate gene from a QTL for yellow plumage color in chicken; associated with aggressive behavior; overlapped with QTL:119903 and QTL:119893	ENSG00000171310	CHST11	12	ortholog_one2one	93.2749	90.625	100	100	1
ENSGALG00000054571		novel gene	1	54567453	54586749	1	1
ENSGALG00000035345	TXNRD1	thioredoxin reductase 1	1	54584006	54620980	-1	2						ENSG00000198431	TXNRD1	12	ortholog_one2one	81.1321	66.2558	100	87.5	1
ENSGALG00000041193	NFYB	nuclear transcription factor Y subunit beta	1	54631916	54646904	1	7						ENSG00000120837	NFYB	12	ortholog_one2one	78.4314	96.1538	100	90.9	1
ENSGALG00000029616	HCFC2	host cell factor C	1	54651418	54674159	-1	2						ENSG00000111727	HCFC2	12	ortholog_one2one	70.632	71.9697	100	86.43	1
ENSGALG00000034078	GLT8D2	glycosyltransferase 8 domain containing 2	1	54676399	54693423	1	1						ENSG00000120820	GLT8D2	12	ortholog_one2one	79.4286	79.6562	100	89.38	1
ENSGALG00000031457	TDG	thymine DNA glycosylase	1	54693128	54704028	-1	1						ENSG00000139372	TDG	12	ortholog_one2one	57.8755	77.0732	100	85.79	1
ENSGALG00000030933	C1H12ORF73	C12orf73 homolog	1	54703831	54705113	1	1						ENSG00000204954	C12orf73	12	ortholog_one2one	76.1194	71.831	100	95.34	1
ENSGALG00000033789	HSP90B1	heat shock protein 90 beta family member 1	1	54708818	54718953	-1	1	Shah et al 2016	Graham et al 2009			candidate gene for feed conversion ratio; thyroid hormone-responsive heat shock protein induced under stress situation and involved in photoperiodic signaling	ENSG00000166598	HSP90B1	12	ortholog_one2one	91.0692	88.9435	100	90.43	1
ENSGALG00000051528		novel gene	1	54732485	54743040	-1	1
ENSGALG00000048037	gga-mir-7450	MIR7450, microRNA 7450	1	54733929	54733982	1	1	Zhang et al 2018				involved in plasma-induced chicken Sertoli cell apoptosis
ENSGALG00000049834		novel gene	1	54738728	54738781	1	1
ENSGALG00000051076	gga-mir-7450	MIR7450, microRNA 7450	1	54743521	54743574	1	1	Zhang et al 2018				involved in plasma-induced chicken Sertoli cell apoptosis
ENSGALG00000029746	NT5DC3	5'-nucleotidase domain containing 3	1	54748399	54768748	1	1						ENSG00000111696	NT5DC3	12	ortholog_one2one	84.7985	84.4891	100	88.06	1
ENSGALG00000039245	STAB2	stabilin 2	1	54771871	54848374	-1	2	Jang et al 2014				candidate gene for dermatological diseases/conditions	ENSG00000136011	STAB2	12	ortholog_one2one	63.2157	63.1909	100	91.31	1
ENSGALG00000051926		novel gene	1	54929442	54930602	1	1
ENSGALG00000048732		novel gene	1	54975298	54979906	1	1
ENSGALG00000053154		novel gene	1	54982805	55044149	1	3
ENSGALG00000037082	ASCL1	achaete-scute family bHLH transcription factor 1	1	55066348	55068233	-1	1						ENSG00000139352	ASCL1	12	ortholog_one2one	81.2785	75.4237	100	100	1
ENSGALG00000012754	PAH	phenylalanine hydroxylase	1	55078825	55114899	1	1						ENSG00000171759	PAH	12	ortholog_one2one	81.6143	80.531	100	92.23	1
ENSGALG00000019300	THL	tyrosine hydroxylase-like	1	55122085	55150578	1	2
ENSGALG00000055033		novel gene	1	55184224	55196969	-1	2
ENSGALG00000012755	IGF1	insulin like growth factor 1 (R-GGA-2428933, Reactome gene record; description: SHC-related events triggered by IGF1R)	1	55281097	55330373	1	1	Wang et al 2021	Qanbari et al 2019	Qanbari et al 2012	Kulibaba & Tereshchenko 2015	important growth factor; signal of selective sweeps; associated with abdominal fat weight/deposition, body weight and other traits in chickens	ENSG00000017427	IGF1	12	ortholog_one2one	75.1634	58.9744	75	85.15	1
ENSGALG00000012756	PARPBP	PARP1 binding protein	1	55369893	55417954	-1	1						ENSG00000185480	PARPBP	12	ortholog_one2one	53.8593	47.8659	100	79.48	1
ENSGALG00000012757	PMCH	pro-melanin concentrating hormone	1	55372179	55373646	1	1	Piórkowska et al 2020	Ma et al 2018	Rubin et al 2010		candidate gene involved in chicken growth control, overexpressed in low growth rate broiler cockerels; contributes to appetite and food intake, signal of selective sweeps	ENSG00000183395	PMCH	12	ortholog_one2one	57.0552	56.3636	100	100	1
ENSGALG00000012759	NUP37	nucleoporin 37	1	55418026	55444014	1	1						ENSG00000075188	NUP37	12	ortholog_one2one	74.2331	74.2331	75	100	1
ENSGALG00000012760	CCDC53	coiled-coil domain containing 53 (or WASHC3)	1	55450039	55465325	1	1						ENSG00000120860	WASHC3	12	ortholog_one2one	72.6368	75.2577	100	97.57	1
ENSGALG00000012761	DRAM1	DNA damage regulated autophagy modulator 1	1	55492486	55507806	-1	1						ENSG00000136048	DRAM1	12	ortholog_one2one	67.3307	71.0084	100	98.38	1
ENSGALG00000012763	GNPTAB	N-acetylglucosamine-1-phosphate transferase alpha and beta subunits	1	55519674	55560047	1	2						ENSG00000111670	GNPTAB	12	ortholog_one2one	76.0575	75.8758	100	100	1
ENSGALG00000012766	(FAM9A)	(family with sequence similarity 9 member A)	1	55560638	55572432	1	1						ENSG00000183304	FAM9A	X	ortholog_one2many	28.5714	20.4819		0
ENSGALG00000012766	(FAM9B)	(family with sequence similarity 9 member B)	1	55560638	55572432	1	1						ENSG00000177138	FAM9B	X	ortholog_one2many	22.2689	23.4513		26.64
ENSGALG00000012766	(FAM9C)	(family with sequence similarity 9 member C)	1	55560638	55572432	1	1						ENSG00000187268	FAM9C	X	ortholog_one2many	21.0084	30.1205		61.42
ENSGALG00000012766	SYCP3	synaptonemal complex protein 3	1	55560638	55572432	1	1						ENSG00000139351	SYCP3	12	ortholog_one2many	76.0504	76.6949	100	90.1	1
ENSGALG00000012769	CHPT1	choline phosphotransferase 1	1	55571461	55590991	-1	5						ENSG00000111666	CHPT1	12	ortholog_one2one	67.4242	65.7635	100	100	1
ENSGALG00000017282	NDUFA9	NADH:ubiquinone oxidoreductase subunit A9	1	73689598	73711387	1	2						ENSG00000139180	NDUFA9	12	ortholog_one2one	57.6659	66.8435	50	88.25	1
ENSGALG00000040681	KCNA6	potassium voltage-gated channel subfamily A member 6	1	73738390	73740231	1	1
ENSGALG00000053475		novel gene	1	73783381	73784529	-1	1
ENSGALG00000048026	LOC107054264	uncharacterized LOC107054264	1	73811476	73833269	-1	1
ENSGALG00000049435		novel gene	1	73823519	73824727	1	1
ENSGALG00000039534		novel gene	1	73858709	73876956	-1	1
ENSGALG00000036222		novel gene	1	73876048	73911421	1	1
ENSGALG00000051678		novel gene	1	73878817	73879545	1	1
ENSGALG00000052262	KCNA5	potassium voltage-gated channel subfamily A member 5	1	73969099	73970994	1	1						ENSG00000130037	KCNA5	12	ortholog_one2one	65.1347	67.0473	50	100	1
ENSGALG00000046707		novel gene	1	74012669	74013817	-1	1
ENSGALG00000049772		novel gene	1	74122042	74123952	1	1
ENSGALG00000050991		novel gene	1	74200582	74201625	1	1
ENSGALG00000053526	NTF3	neurotrophin 3	1	74215223	74288369	1	1	Wang et al 2015				downregulated in response to acute heat stress in the testes of broilers	ENSG00000185652	NTF3	12	ortholog_one2one	88.5185	88.5185	100	100	1
ENSGALG00000017271	ANO2	anoctamin 2	1	74343324	74478720	-1	1						ENSG00000047617	ANO2	12	ortholog_one2one	77.7614	52.6421	100	64.42	1
ENSGALG00000053338		novel gene	1	74496397	74498955	1	1
ENSGALG00000048984		novel gene	1	74500065	74524684	-1	1
ENSGALG00000017272	VWF	von Willebrand factor	1	74541146	74683073	-1	4						ENSG00000110799	VWF	12	ortholog_one2one	56.2143	55.9545	75	88.58	1
ENSGALG00000017274	CD9	CD9 molecule	1	74715928	74740777	1	1						ENSG00000010278	CD9	12	ortholog_one2one	73.6607	61.1111	50	79.75	1
ENSGALG00000043916	NOBOX	NOBOX oogenesis homeobox	1	74752760	74763984	-1	2						ENSG00000106410	NOBOX	7	ortholog_one2one	20.6897	19.9711		11.11
ENSGALG00000017276	(ARHGEF5)	Rho guanine nucleotide exchange factor 5 (R-GGA-204998, Reactome gene record; description: Cell death signalling via NRAGE, NRIF and NADE)	1	74769488	74786815	-1	1						ENSG00000050327	ARHGEF5	7	ortholog_one2one	31.2175	33.876		36.78
ENSGALG00000013272	PRMT8	protein arginine methyltransferase 1	1	74873840	74925413	1	1						ENSG00000111218	PRMT8	12	ortholog_one2one	69.5431	69.5431		100	1
ENSGALG00000054994		novel gene	1	74992898	74994190	1	1
ENSGALG00000047524	(PARP11)	(poly(ADP-ribose) polymerase family member 11)	1	75012619	75013783	1	1						ENSG00000111224	PARP11	12	ortholog_one2many	87.0968	15.9763	50	65.6
ENSGALG00000014347	PARP11	poly(ADP-ribose) polymerase family member 11	1	75027120	75040418	-1	1						ENSG00000111224	PARP11	12	ortholog_one2many	76.6764	77.8107		52.36	1
ENSGALG00000014346	TSPAN9	tetraspanin 9	1	75057946	75199031	-1	2						ENSG00000011105	TSPAN9	12	ortholog_one2one	50.6667	70.1107	75	85.57	1
ENSGALG00000051073		novel gene	1	75135955	75136033	-1	1
ENSGALG00000053952		novel gene	1	75150800	75156525	1	1
ENSGALG00000052513		novel gene	1	75164584	75165837	1	1
ENSGALG00000014342	TEAD4	TEA domain transcription factor 4	1	75219390	75286457	-1	5						ENSG00000197905	TEAD4	12	ortholog_one2one	86.5169	88.7097	100	88.92	1
ENSGALG00000013424	TULP3	tubby like protein 3	1	75291781	75327340	-1	2					expressed in chicken retina and erythroid cells	ENSG00000078246	TULP3	12	ortholog_one2one	60.8602	56.487	100	79.17	1
ENSGALG00000013422	RHNO1	RAD9-HUS1-RAD1 interacting nuclear orphan 1	1	75327637	75331844	-1	1						ENSG00000171792	RHNO1	12	ortholog_one2one	29.1667	32.3529	100	43.09	1
ENSGALG00000013420	FOXM1	forkhead box M1	1	75332032	75341754	1	3						ENSG00000111206	FOXM1	12	ortholog_one2one	50.566	50.1873	100	83.2	1
ENSGALG00000014335	ITFG2	integrin alpha FG-GAP repeat containing 2	1	75380258	75394716	-1	1						ENSG00000111203	ITFG2	12	ortholog_one2one	74.1304	76.2864	75	86.9	1
ENSGALG00000014331	FKBP4	FK506 binding protein 4	1	75399377	75413553	-1	3	Wu et al 2016				expressed higher in abdominal adipose tissues in fat vs. lean broilers	ENSG00000004478	FKBP4	12	ortholog_one2one	72.4138	73.2026	50	84.99	1
ENSGALG00000037656	NECAP1	NECAP endocytosis associated 1	1	75447599	75455190	-1	3						ENSG00000089818	NECAP1	12	ortholog_one2one	68.1507	72.3636	25	91.86	1
ENSGALG00000014329	FOXJ2	forkhead box J3	1	75476115	75504709	-1	3						ENSG00000065970	FOXJ2	12	ortholog_one2one	76.6724	77.8746	25	95.34	1
ENSGALG00000051690		novel gene	1	75489292	75489342	1	1
ENSGALG00000042678		novel gene	1	75519330	75521806	-1	2
ENSGALG00000014324	SLC2A14	solute carrier family 2 member 14	1	75548453	75558943	1	1	Huang et al 2020				supposedly candidate gene for pigment synthesis; signal of selective sweeps
ENSGALG00000053547	(NANOG)	(Nanog homeobox)	1	75584152	75600788	1	1						ENSG00000111704	NANOG	12	ortholog_many2many	21.5789	13.4426		20.54
ENSGALG00000053547	(NANOGP8)	(Nanog homeobox retrogene P8)	1	75584152	75600788	1	1						ENSG00000255192	NANOGP8	15	ortholog_many2many	21.5789	13.4426		19.26
ENSGALG00000027772	NANOG	Nanog homeobox	1	75593243	75596024	-1	1						ENSG00000255192	NANOGP8	15	ortholog_many2many	22.7273	22.9508		36.17
ENSGALG00000027772	NANOG	Nanog homeobox	1	75593243	75596024	-1	1						ENSG00000111704	NANOG	12	ortholog_many2many	22.7273	22.9508	25	39.22
ENSGALG00000014280	AICDA	activation induced cytidine deaminase	1	75632084	75637754	-1	1						ENSG00000111732	AICDA	12	ortholog_one2one	88.3838	88.3838	50	98.75	1
ENSGALG00000047320	MFAP5	microfibrillar associated protein 5	1	75647640	75660701	-1	1						ENSG00000197614	MFAP5	12	ortholog_one2one	44.8052	39.8844	50	57.16	1
ENSGALG00000040184	RIMKLB	ribosomal modification protein rimK like family member B	1	75676381	75723185	1	2						ENSG00000166532	RIMKLB	12	ortholog_one2one	95.5959	95.5959	75	100	1
ENSGALG00000050720	(PZP)	(PZP alpha-2-macroglobulin like)	1	75755935	75765705	1	2						ENSG00000126838	PZP	12	ortholog_many2many	37.931	5.93792		0
ENSGALG00000036447	(PZP)	(PZP alpha-2-macroglobulin like)	1	75760373	75776389	1	1						ENSG00000126838	PZP	12	ortholog_many2many	31.0019	11.0661		0
ENSGALG00000051209	(PZP)	(PZP alpha-2-macroglobulin like)	1	75781700	75789641	1	1						ENSG00000126838	PZP	12	ortholog_many2many	36.3636	8.90688		0
ENSGALG00000054682	(A2ML1)	(alpha-2-macroglobulin-like 1)	1	75801992	75806876	1	1						ENSG00000166535	A2ML1	12	ortholog_one2one	37.7698	7.22146	100	17.33
ENSGALG00000052883	(PZP)	(PZP alpha-2-macroglobulin like)	1	75802005	75811486	1	1						ENSG00000126838	PZP	12	ortholog_many2many	38.7597	3.37382		0
ENSGALG00000052583	(PZP)	(PZP alpha-2-macroglobulin like)	1	75827259	75833847	1	1						ENSG00000126838	PZP	12	ortholog_many2many	22.9167	4.45344		0
ENSGALG00000047480	(PZP)	(PZP alpha-2-macroglobulin like)	1	75835803	75841835	1	2						ENSG00000126838	PZP	12	ortholog_many2many	34.4468	11.1336		0
ENSGALG00000014252	(PZP)	(PZP alpha-2-macroglobulin like)	1	75845885	75853747	1	1						ENSG00000126838	PZP	12	ortholog_many2many	41.2214	7.28745		0.89
ENSGALG00000014263	PHC1	polyhomeotic homolog 1	1	75865514	75884654	1	1						ENSG00000111752	PHC1	12	ortholog_one2one	78.7879	77.6892	50	100	1
ENSGALG00000031681	M6PR	mannose-6-phosphate receptor, cation dependent	1	75883096	75891432	-1	2						ENSG00000003056	M6PR	12	ortholog_one2one	54.5732	64.6209	50	83.76	1
ENSGALG00000053074	(A2M)	(alpha-2-macroglobulin)	1	75907427	75910790	1	1						ENSG00000175899	A2M	12	ortholog_one2many	46.1111	5.63094		40.7
ENSGALG00000054795	(A2M)	(alpha-2-macroglobulin)	1	75929264	75930926	1	1						ENSG00000175899	A2M	12	ortholog_one2many	58.5	7.93758		47.79
ENSGALG00000048124	(A2M)	(alpha-2-macroglobulin)	1	75931202	75936136	1	1						ENSG00000175899	A2M	12	ortholog_one2many	58.3062	12.1438		55.33
ENSGALG00000048815	(A2M)	(alpha-2-macroglobulin)	1	75938496	75943880	-1	1						ENSG00000175899	A2M	12	ortholog_one2many	59.6296	10.9227	50	0
ENSGALG00000053848	(A2M)	(alpha-2-macroglobulin)	1	75943707	75950243	-1	2						ENSG00000175899	A2M	12	ortholog_one2many	68.7259	12.076	50	0
ENSGALG00000050774	(A2M)	(alpha-2-macroglobulin)	1	75949919	75951137	-1	1						ENSG00000175899	A2M	12	ortholog_one2many	41.2214	3.6635	50	0
ENSGALG00000048015	(A2M)	(alpha-2-macroglobulin)	1	75950425	75952140	-1	1						ENSG00000175899	A2M	12	ortholog_one2many	23.8095	2.03528	50	0
ENSGALG00000047135		novel gene	1	75996272	75997392	-1	1
ENSGALG00000048910		novel gene	1	76003386	76006578	-1	1
ENSGALG00000050979		novel gene	1	76074583	76074692	1	1
ENSGALG00000050021	LOC107055644	uncharacterized LOC107055644	1	76176934	76198683	-1	1
ENSGALG00000047119	(A2M)	(alpha-2-macroglobulin)	1	76276135	76295448	1	2						ENSG00000175899	A2M	12	ortholog_one2many	30.9677	3.25644		0
ENSGALG00000039764	(R-GGA-1474244)	Reactome gene record: extracellular matrix organization	1	76277358	76319559	1	5						ENSG00000175899	A2M	12	ortholog_one2many	59.8553	22.4559		0
ENSGALG00000054802	(A2M)	(alpha-2-macroglobulin)	1	76279324	76315102	1	1						ENSG00000175899	A2M	12	ortholog_one2many	66.9725	4.95251		0
ENSGALG00000053343	(A2M)	(alpha-2-macroglobulin)	1	76293135	76295448	1	1						ENSG00000175899	A2M	12	ortholog_one2many	30.3571	3.45997		0
ENSGALG00000051522	(A2M)	(alpha-2-macroglobulin)	1	76308299	76309295	1	1						ENSG00000175899	A2M	12	ortholog_one2many	33.5443	3.59566		0
ENSGALG00000053002	(A2M)	(alpha-2-macroglobulin)	1	76314823	76317350	1	3						ENSG00000175899	A2M	12	ortholog_one2many	59.0164	7.327		0
ENSGALG00000031659	(A2M)	(alpha-2-macroglobulin)	1	76321594	76344176	-1	1						ENSG00000175899	A2M	12	ortholog_one2many	44.9799	15.1967	50	7.31
ENSGALG00000052200	(A2M)	(alpha-2-macroglobulin)	1	76335693	76344055	-1	1						ENSG00000175899	A2M	12	ortholog_one2many	49.3902	5.49525	50	0
ENSGALG00000053694	OVST	ovostatin	1	76362509	76397638	-1	1	Ma et al 2018				involved in oviduct development and eggshell formation; signal of selective sweeps
ENSGALG00000011930	OVSTL	ovostatin-like	1	76409969	76447113	-1	2
ENSGALG00000049807		novel gene	1	143125846	143128275	1	1
ENSGALG00000016908	PCDH9	protocadherin 9	1	160443682	160632766	1	2						ENSG00000184226	PCDH9	13	ortholog_one2one	97.9371	80.5982	100	90.79	1
ENSGALG00000051147		novel gene	1	160845285	160858744	-1	1
ENSGALG00000048584		novel gene	1	160888592	160899639	-1	2
ENSGALG00000051651		novel gene	1	160901941	160903048	1	1
ENSGALG00000025709	SNORD63	small nucleolar RNA SNORD63 (or LOC112533438)	1	160909112	160909169	-1	1						ENSG00000251987	SNORD63	3	ortholog_one2one	53.4483	38.75
ENSGALG00000030056		novel gene	1	161146747	161147079	1	1
ENSGALG00000051781		novel gene	1	161175402	161176526	1	1
ENSGALG00000052244	LOC100857117	uncharacterized LOC100857117 (formerly, uncharacterized LOC112531552)	1	161382531	161384003	1	1
ENSGALG00000053906		novel gene	1	161427435	161432462	-1	1
ENSGALG00000023189	UMAD1	UBAP1-MVB12-associated (UMA) domain containing 1	2	24794127	24862531	1	2	Talebi et al 2020				located within ROH island among commercial lines; overlapped with QTL related to eggshell color	ENSG00000219545	UMAD1	7	1	ortholog_one2one	54.6099	56.2044	100	81.28
ENSGALG00000035239	GLCCI1	glucocorticoid induced 1	2	24891742	24943662	1	2	Talebi et al 2020				located within ROH island among commercial lines; overlapped with QTL related to eggshell color	ENSG00000106415	GLCCI1	7	1	ortholog_one2one	80.6104	82.0841	100	98.69
ENSGALG00000010708	ICA1	islet cell autoantigen 1	2	24954107	25024569	-1	2	Talebi et al 2020				located within ROH island among commercial lines; overlapped with QTL related to eggshell color	ENSG00000003147	ICA1	7	1	ortholog_one2one	53.2544	70.3125	100	67.63
ENSGALG00000050880		novel gene	2	25042112	25052937	1	1
ENSGALG00000010711	NXPH1	neurexophilin 1	2	25087512	25222398	1	2	Liu et al 2013				potential candidate marker for sperm storage in chicken sperm storage tubules; highly conserved in chicken, mammals and other species	ENSG00000122584	NXPH1	7	1	ortholog_one2one	96.31	96.31	100	100
ENSGALG00000050930		novel gene	2	25350589	25357088	1	2
ENSGALG00000054716		novel gene	2	25362772	25368914	1	1
ENSGALG00000050841		novel gene	2	25543150	25554298	-1	1
ENSGALG00000053164		novel gene	2	25649973	25652063	-1	1
ENSGALG00000043637	LOC112531979	uncharacterized LOC112531979	2	25813055	25858502	1	1
ENSGALG00000049104		novel gene	2	25977713	26003083	1	1
ENSGALG00000025999	NDUFA4	NDUFA4, mitochondrial complex associated	2	26015143	26019015	-1	2						ENSG00000189043	NDUFA4	7	1	ortholog_one2one	54.1667	64.1975	100	84.9
ENSGALG00000012845	MYLK4	myosin light chain kinase family member 4	2	67521992	67599260	-1	2	Jang et al 2014				candidate gene for dermatological diseases/conditions, associated with amino acid changes	ENSG00000145949	MYLK4	6	ortholog_one2one	35.755	64.6907	100	69.9	1
ENSGALG00000046990		novel gene	2	69588996	69631955	1	1
ENSGALG00000048046		novel gene	2	69658147	69735098	-1	2
ENSGALG00000050466		novel gene	2	69693269	69732665	1	2
ENSGALG00000051453		novel gene	2	69815760	69817019	1	1
ENSGALG00000051386		novel gene	2	69850235	69855187	-1	1
ENSGALG00000049773		novel gene	2	69905128	69924721	-1	1
ENSGALG00000052969		novel gene	2	70118774	70143503	-1	3
ENSGALG00000049470		novel gene	2	70221376	70227774	-1	1
ENSGALG00000025664	U6	RNU6-530P RNA, U6 small nuclear 530, pseudogene [ Homo sapiens (human) ]	2	70633139	70633241	1	1						ENSG00000212482	RNU6-530P	7	ortholog_one2one	73.7864	71.028			1
ENSGALG00000053233		novel gene	2	70640184	70647532	1	1
ENSGALG00000047815		novel gene	2	70710865	70722822	-1	1
ENSGALG00000051996		novel gene	2	70752341	70779646	-1	1
ENSGALG00000051770		novel gene	2	70908734	70926395	-1	1
ENSGALG00000052788		novel gene	2	70964939	70970507	-1	1
ENSGALG00000051707		novel gene	2	70980134	71003714	-1	1
ENSGALG00000012923	CDH9	cadherin 9	2	71193073	71261863	1	1	Lin et al 2014				expressed in the spinal cord of the chicken embryo	ENSG00000113100	CDH9	5	ortholog_one2one	83.5443	83.6502	75	100	1
ENSGALG00000048290		novel gene	2	71358674	71361312	1	1
ENSGALG00000047510		novel gene	2	71608920	71610035	1	1
ENSGALG00000052157		novel gene	2	71612292	71613554	1	1
ENSGALG00000046824	(ERV3-1)	(endogenous retrovirus group 3 member 1, envelope)	2	71613678	71615240	1	1						ENSG00000213462	ERV3-1	7	ortholog_one2one	24.8077	21.3576		0
ENSGALG00000026920	gga-mir-6545	MIR6545, microRNA 6545	2	71621944	71622050	1	1
ENSGALG00000051735		novel gene	2	71857250	71863675	-1	1
ENSGALG00000054148		novel gene	2	71997273	71997874	-1	1
ENSGALG00000032022	CDH10	cadherin 10	2	72101114	72196923	1	1						ENSG00000040731	CDH10	5	ortholog_one2one	92.7757	92.8934	50	100	1
ENSGALG00000047109	(PODXL2)	(podocalyxin like 2)	2	72216400	72217260	-1	1						ENSG00000114631	PODXL2	3	ortholog_one2many	42	10.4132		0
ENSGALG00000048821		novel gene	2	72285407	72306386	-1	2
ENSGALG00000052411		novel gene	2	72321292	72322521	-1	1
ENSGALG00000054747		novel gene	2	72509534	72514465	1	2
ENSGALG00000012941		novel gene	2	73025298	73384586	1	2
ENSGALG00000025655		novel gene	2	73511893	73511953	1	1
ENSGALG00000036466	MYO10	myosin X (formerly, LOC101749223, unconventional myosin-X-like)	2	75520204	75645279	1	1
ENSGALG00000028725	gga-mir-1766	MIR1766, microRNA 1766	2	75621042	75621134	1	1
ENSGALG00000042679	FAM134B	family with sequence similarity 134 member B (or RETREG1, reticulophagy regulator 1)	2	75668730	75718107	1	4						ENSG00000154153	RETREG1	5	1	ortholog_one2one	69.3151	50.9054	75	87.56
ENSGALG00000049988		novel gene	2	75699514	75709667	-1	1
ENSGALG00000037171	ZNF622	zinc finger protein 622	2	75720839	75727791	1	2						ENSG00000173545	ZNF622	5	1	ortholog_one2one	75.4797	74.2138	100	100
ENSGALG00000042584	MARCHF11	membrane associated ring-CH-type finger 11	2	75767746	75798868	1	1						ENSG00000183654	MARCHF11	5	1	ortholog_one2one	66.3185	63.1841	100	98.28
ENSGALG00000031947	FBXL7	F-box and leucine rich repeat protein 7	2	75831410	75998658	-1	2						ENSG00000183580	FBXL7	5	1	ortholog_one2one	94.2974	94.2974	100	100
ENSGALG00000050928		novel gene	2	76051148	76079928	-1	3
ENSGALG00000012964	ANKH	ANKH inorganic pyrophosphate transport regulator	2	76157176	76405248	1	3	Qanbari et al 2012				candidate gene in laying hens; signal of selective sweeps	ENSG00000154122	ANKH	5	ortholog_one2one	95.1318	95.3252	100	100	1
ENSGALG00000049228		novel gene	2	76182755	76188742	-1	1
ENSGALG00000031495	TRIO	trio Rho guanine nucleotide exchange factor	2	76336588	76572049	-1	1						ENSG00000038382	TRIO	5	ortholog_one2one	94.2783	93.639	100	99.73	1
ENSGALG00000049889	LOC101751325	uncharacterized LOC101751325	2	76571183	76575215	1	2
ENSGALG00000012997	DNAH5	dynein axonemal heavy chain 5	2	76621805	76732534	1	2						ENSG00000039139	DNAH5	5	ortholog_one2one	80.0048	72.859	100	99.34	1
ENSGALG00000054635		novel gene	2	76823136	76832907	1	3
ENSGALG00000025468	U6	RNU6-383P RNA, U6 small nuclear 383, pseudogene	2	77070632	77070735	-1	1						ENSG00000222796	RNU6-383P	X	ortholog_one2one	65.3846	72.3404
ENSGALG00000050676		novel gene	2	77415602	77769332	1	2
ENSGALG00000050420		novel gene	2	77796122	77838063	1	1
ENSGALG00000025806	gga-mir-1613	MIR1613, microRNA 1613	2	77820308	77820384	1	1
ENSGALG00000052328	(CTNND2)	(catenin delta 2)	2	77868375	77907969	1	1	Yin et al 2019				extremely strong sweeping signal, with no relationship to muscle development, growth, or other economic traits; highest zFst score in chromosome 2; may be responsible for vision deterioration	ENSG00000169862	CTNND2	5	ortholog_one2one	83.6879	9.63265	100	41.99
ENSGALG00000013001		novel gene	2	77878228	78042678	1	3
ENSGALG00000049468	LOC107052641	uncharacterized LOC107052641	2	78063409	78065754	1	1
ENSGALG00000013002	DAP	death associated protein	2	78125211	78169242	1	1	Qanbari et al 2012				candidate gene in laying hens; signal of selective sweeps
ENSGALG00000049142		novel gene	2	78136189	78155298	-1	3
ENSGALG00000038328	ANKRD33B	ankyrin repeat domain 33B	2	78183490	78221561	-1	1						ENSG00000164236	ANKRD33B	5	ortholog_one2one	57.265	54.251	100	97.31	1
ENSGALG00000049319		novel gene	2	78204364	78207577	1	1
ENSGALG00000040769		novel gene	2	78222754	78236850	1	3
ENSGALG00000013005	SNRNP48	small nuclear ribonucleoprotein U11/U12 subunit 48	2	78256607	78261431	1	2						ENSG00000168566	SNRNP48	6	ortholog_one2one	62.0915	56.0472		85.18	1
ENSGALG00000013006	ROPN1L	rhophilin associated tail protein 1 like	2	78263682	78272601	-1	3	Qanbari et al 2012				candidate gene in laying hens; signal of selective sweeps	ENSG00000145491	ROPN1L	5	ortholog_one2one	58.7156	55.6522	100	83.83	1
ENSGALG00000035699	MARCHF6	membrane associated ring-CH-type finger 6	2	78272433	78316254	-1	3						ENSG00000145495	MARCHF6	5	ortholog_one2one	90.8795	91.978	100	97.62	1
ENSGALG00000035925	(CMBL)	(carboxymethylenebutenolidase homolog)	2	78327060	78338570	1	1	Qanbari et al 2012				candidate gene in laying hens; signal of selective sweeps	ENSG00000164237	CMBL	5	ortholog_one2many	54.1322	53.4694	100	34.49	1
ENSGALG00000013033	(CMBL)	(carboxymethylenebutenolidase homolog)	2	78356447	78363091	1	1	Qanbari et al 2012				candidate gene in laying hens; signal of selective sweeps	ENSG00000164237	CMBL	5	ortholog_one2many	61.6327	61.6327	100	53.59	1
ENSGALG00000013035	SBK2	SH3 domain binding kinase family member 2	2	78379457	78388741	1	1						ENSG00000187550	SBK2	19	ortholog_one2one	43.9698	50.2874		72.02	1
ENSGALG00000013041	CCT5	chaperonin containing TCP1 subunit 5	2	78405510	78413636	-1	2	Qanbari et al 2012				candidate gene in laying hens; signal of selective sweeps	ENSG00000150753	CCT5	5	ortholog_one2one	89.8336	89.8336	75	100	1
ENSGALG00000013043	ATPSCKMT	ATP synthase c subunit lysine N-methyltransferase	2	78413620	78423635	1	3						ENSG00000150756	ATPSCKMT	5	ortholog_one2one	64.1026	64.3777	75	77.32	1
ENSGALG00000049679		novel gene	2	78464573	78475125	1	1
ENSGALG00000050780		novel gene	2	78466756	78529870	1	1
ENSGALG00000025681	(SNORD123)	(small nucleolar RNA SNORD123)	2	78590696	78590764	-1	1						ENSG00000239112	SNORD123	5	ortholog_one2one	94.2029	92.8571
ENSGALG00000028685	SEMA5A	semaphorin 5A	2	78655148	78914889	1	3	Lillie et al 2017				candidate gene for response to selection on antibody response to sheep red blood cells	ENSG00000112902	SEMA5A	5	ortholog_one2one	88.1041	88.2682	75	96.09	1
ENSGALG00000050960		novel gene	2	78979680	78985917	1	2
ENSGALG00000047884		novel gene	2	79091203	79100557	1	1
ENSGALG00000049749		novel gene	2	79102267	79122158	1	1
ENSGALG00000050585		novel gene	2	79135400	79146865	1	2
ENSGALG00000048600		novel gene	2	79144722	79146865	-1	2
ENSGALG00000039424	MTRR	5-methyltetrahydrofolate-homocysteine methyltransferase reductase	2	79184684	79211008	-1	1	Jang et al 2014	Li et al 2016			candidate gene for dermatological diseases/conditions, associated with amino acid changes; expressed in liver of growing broilers after in ovo injection of folic acid	ENSG00000124275	MTRR	5	ortholog_one2one	61.039	58.3448	50	97.54	1
ENSGALG00000033521	FASTKD3	FAST kinase domains 3	2	79210863	79217888	1	2	Qanbari et al 2012				candidate gene in laying hens; signal of selective sweeps	ENSG00000124279	FASTKD3	5	ortholog_one2one	44.8584	45.4683	75	83.44	1
ENSGALG00000027654	C5orf49	chromosome 5 open reading frame 49	2	79219935	79229716	-1	1						ENSG00000215217	C5orf49	5	ortholog_one2one	49.359	52.381		90.08	1
ENSGALG00000013060	ADCY2	adenylate cyclase 2	2	79237722	79440729	-1	2	Kosla et al 2013				expressed in chicken embryo dermal myofibroblasts	ENSG00000078295	ADCY2	5	ortholog_one2one	86.1944	86.9844	50	99.05	1
ENSGALG00000052084	(SUN5)	(Sad1 and UNC84 domain containing 5)	2	79556108	79580373	1	1						ENSG00000167098	SUN5	20	ortholog_one2many	10.6599	5.5409		0
ENSGALG00000049621		novel gene	2	79556464	79556550	1	1
ENSGALG00000051740	gga-mir-6562	MIR6562, microRNA 6562	2	79566854	79566962	1	1
ENSGALG00000050489		novel gene	2	79576707	79576793	1	1
ENSGALG00000048932		novel gene	2	79646997	79651097	-1	2
ENSGALG00000013061	PAPD7	poly(A) RNA polymerase D7, non-canonical	2	79701901	79758138	-1	4						ENSG00000112941	TENT4A	5	ortholog_one2one	71.0938	68.9394	75	87.5	1
ENSGALG00000013063	SRD5A1	steroid-5-alpha-reductase, alpha polypeptide 1 (3-oxo-5 alpha-steroid delta 4-dehydrogenase alpha 1)	2	79772665	79786504	-1	1	Han et al 2020	Xue et al 2021			differentially methylated region in SRD5A1 found as the most likely biomarker of inbreeding depression of reproduction	ENSG00000145545	SRD5A1	5	ortholog_one2one	50.7519	52.1236	100	100	1
ENSGALG00000013064	NSUN2	NOP2/Sun RNA methyltransferase family member 2	2	79786750	79803207	1	1						ENSG00000037474	NSUN2	5	ortholog_one2one	70.8701	73.2725	100	84.13	1
ENSGALG00000032975	UBE2QL1	ubiquitin conjugating enzyme E2 Q family like 1	2	79827645	79844144	-1	1						ENSG00000215218	UBE2QL1	5	ortholog_one2one	51.2821	99.3789	75	91.91	1
ENSGALG00000028336	MED10	mediator complex subunit 10	2	79858774	79862773	1	1						ENSG00000133398	MED10	5	ortholog_one2one	84.3537	91.8519	50	99.19	1
ENSGALG00000046553		novel gene	2	79874470	79925112	1	2
ENSGALG00000053855		novel gene	2	79907146	79926289	-1	3
ENSGALG00000047701	C7orf57	C7orf57 homolog	2	79926460	79933295	1	1						ENSG00000164746	C7orf57	7	ortholog_one2one	47.2656	35.5882	50	60.43	1
ENSGALG00000013073	UPP1	uridine phosphorylase 1	2	79940291	79950017	1	3						ENSG00000183696	UPP1	7	ortholog_one2one	70.9265	71.6129	50	94.9	1
ENSGALG00000044261	(ABCA13)	(ATP-binding cassette, sub-family A (ABC1), member 13)	2	79958281	79987894	1	1						ENSG00000179869	ABCA13	7	ortholog_one2one	35.2941	4.50771	100	34.11
ENSGALG00000054253		novel gene	2	79958281	79989161	1	1
ENSGALG00000048301		novel gene	2	79990814	79992075	1	1
ENSGALG00000013079		novel gene	2	80073338	80135176	1	2
ENSGALG00000046875		novel gene	2	80113068	80135177	1	1
ENSGALG00000046798		novel gene	2	80145136	80147076	1	1
ENSGALG00000052275		novel gene	2	80292986	80297679	1	1
ENSGALG00000041795	WWP1	WW domain containing E3 ubiquitin protein ligase 1	2	122974548	123034608	1	2	Qanbari et al 2015				selection candidate for muscularity in broilers detected as signal of parallel divergence	ENSG00000123124	WWP1	8	ortholog_one2one	82.6464	82.6464	100	100	1
ENSGALG00000031248	RMDN1	regulator of microtubule dynamics 1	2	123036659	123049268	-1	1						ENSG00000176623	RMDN1	8	1	ortholog_one2one	65.3595	63.6943	100	69.59
ENSGALG00000035561	CPNE3	copine 3	2	123049325	123074961	1	1						ENSG00000085719	CPNE3	8	1	ortholog_one2one	86.4916	85.8473	100	99.4
ENSGALG00000037644	CNGB3	cyclic nucleotide gated channel beta 3	2	123078084	123111520	-1	3						ENSG00000170289	CNGB3	8	1	ortholog_one2one	63.142	51.6687	100	78.22
ENSGALG00000032031	MMP16	matrix metallopeptidase 16	2	123570466	123745959	-1	2	Kudinov et al 2019				candidate gene for chick down color as found by GWAS	ENSG00000156103	MMP16	8	ortholog_one2one	94.5813	94.8929	100	100	1
ENSGALG00000053033		novel gene	2	123687063	123688856	1	1
ENSGALG00000054896		novel gene	3	12801931	12842455	1	3
ENSGALG00000009042	ISM1	isthmin 1	3	12825298	12864186	-1	1						ENSG00000101230	ISM1	20	1	ortholog_one2one	83.3333	82.9741	100	100
ENSGALG00000047279		novel gene	3	12886917	12889275	-1	1
ENSGALG00000009037	SPTLC3	serine palmitoyltransferase long chain base subunit 3	3	12892857	12984138	-1	1						ENSG00000172296	SPTLC3	20	1	ortholog_one2one	74.9097	75.1812	100	80.03
ENSGALG00000054595		novel gene	3	12913108	12918445	1	1
ENSGALG00000051972		novel gene	3	12975409	12975463	-1	1
ENSGALG00000050642		novel gene	3	13080326	13084502	1	2
ENSGALG00000055099		novel gene	3	13104506	13105711	-1	1
ENSGALG00000051447		novel gene	3	13171299	13181017	-1	3
ENSGALG00000009028	BTBD3	BTB domain containing 3	3	13189289	13199549	-1	1						ENSG00000132640	BTBD3	20	1	ortholog_one2one	95.9615	95.5939	100	100
ENSGALG00000049048		novel gene	3	13210465	13216741	-1	1
ENSGALG00000047406		novel gene	3	13222002	13237629	-1	1
ENSGALG00000054441		novel gene	3	13273533	13298933	-1	3
ENSGALG00000047444		novel gene	3	13304071	13316017	-1	2
ENSGALG00000048541		novel gene	3	13337922	13398122	-1	1
ENSGALG00000025549	gga-mir-1641	MIR1641, microRNA 1641	3	13376018	13376113	-1	1
ENSGALG00000050571		novel gene	3	13411385	13427328	-1	2
ENSGALG00000010055	DAAM2	dishevelled associated activator of morphogenesis 2	3	28856440	29039975	-1	4	Welsh et al 2013				crucial for asymmetric gut morphogenesis during early chick development	ENSG00000146122	DAAM2	6	ortholog_one2one	74.0522	81.6156	100	14.05	1
ENSGALG00000010057	KIF6	kinesin family member 6	3	29057896	29196236	1	2						ENSG00000164627	KIF6	6	ortholog_one2one	65.6716	59.4595	100	74.76	1
ENSGALG00000020049	KCNK16	potassium two pore domain channel subfamily K member 16	3	29204412	29213740	1	1						ENSG00000095981	KCNK16	6	ortholog_one2one	50.8143	48.4472	100	75.38	1
ENSGALG00000010068	KCNK17	potassium two pore domain channel subfamily K member 17	3	29216511	29242017	1	1						ENSG00000124780	KCNK17	6	ortholog_one2one	41.8421	47.8916	100	40.94	1
ENSGALG00000052961		novel gene	3	29252574	29267983	1	2
ENSGALG00000034077	KCNK5	potassium two pore domain channel subfamily K member 5	3	29310781	29341097	1	1						ENSG00000164626	KCNK5	6	ortholog_one2one	52.3238	69.9399	100	75.29	1
ENSGALG00000039256		novel gene	3	29348180	29371990	1	2
ENSGALG00000054736		novel gene	3	29392787	29404982	1	1
ENSGALG00000028573	(SAYSD1)	(SAYSVFN motif domain containing 1)	3	29408937	29409820	1	1						ENSG00000112167	SAYSD1	6	ortholog_one2one	46.988	21.3115	100	53.41
ENSGALG00000010078	GLP1R	glucagon like peptide 1 receptor	3	29410438	29492850	-1	6	Tu et al 2021	Qanbari et al 2019			candidate gene for comb weight; signal of selective sweeps	ENSG00000112164	GLP1R	6	ortholog_one2one	75.5991	74.946	100	47.89	1
ENSGALG00000010116	DNAH8	dynein axonemal heavy chain 8	3	29501011	29619293	-1	1						ENSG00000124721	DNAH8	6	ortholog_one2one	79.8027	79.0737	100	97.41	1
ENSGALG00000010127	GLO1	glyoxalase I	3	29621182	29628094	1	1	Santarius et al 2010	Chiavarina et al 2017			oncogene overexpressed and/or amplified in several types of cancer	ENSG00000124767	GLO1	6	ortholog_one2one	84.4444	82.6087	100	86.06	1
ENSGALG00000010131	BTBD9	BTB domain containing 9	3	29630380	29745172	1	2	Tu et al 2021				candidate gene for comb weight	ENSG00000183826	BTBD9	6	ortholog_one2one	84.8532	89.7059	100	98.02	1
ENSGALG00000047908	ZFAND3	zinc finger AN1-type containing 3	3	29786657	29916710	-1	1						ENSG00000156639	ZFAND3	6	ortholog_one2one	82.6271	85.9031	100	98.28	1
ENSGALG00000026515		novel gene	3	29979440	29979575	1	1
ENSGALG00000016176	ADGRB3	adhesion G protein-coupled receptor B3	3	83255916	83705954	-1	7						ENSG00000135298	ADGRB3	6	1	ortholog_one2one	94.7368	94.6124	100	100
ENSGALG00000047987		novel gene	3	83683717	83695769	1	1
ENSGALG00000053453		novel gene	3	83705977	83742983	1	3
ENSGALG00000028054		novel gene	3	109577865	109578052	1	1						ENSG00000275414	AC007277.2	2		ortholog_one2one	25	26.257
ENSGALG00000016707	CLIC5	chloride intracellular channel 5	3	109626433	109689182	-1	2	Yang et al 2020				candidate gene associated with chicken sperm storage duration, regulates sperm function	ENSG00000112782	CLIC5	6	1	ortholog_one2one	61.1825	58.0488	100	58.66
ENSGALG00000016708	ENPP4	ectonucleotide pyrophosphatase/phosphodiesterase 4 (putative)	3	109694867	109702468	1	4						ENSG00000001561	ENPP4	6	1	ortholog_one2one	68.8742	68.8742	100	95.6
ENSGALG00000016709	RCAN2	regulator of calcineurin 2	3	109712120	109777458	-1	1						ENSG00000172348	RCAN2	6	1	ortholog_one2one	75.3731	83.1276	100	96.74
ENSGALG00000016710	CYP39A1	cytochrome P450 family 39 subfamily A member 1	3	109796312	109817660	-1	4						ENSG00000146233	CYP39A1	6	1	ortholog_one2one	55.3648	55.0107	100	76.38
ENSGALG00000048713		novel gene	3	109810522	109811040	1	1						ENSG00000078668	VDAC3	8		ortholog_one2many	75.3968	33.4507		0
ENSGALG00000044279	TDRD6	tudor domain containing 6	3	109820943	109830241	1	1						ENSG00000180113	TDRD6	6	1	ortholog_one2one	32.98	25.2386	100	61.51
ENSGALG00000016713	PLA2G7	phospholipase A2 group VII	3	109831301	109844348	-1	1						ENSG00000146070	PLA2G7	6	1	ortholog_one2one	53.3175	51.0204	100	59.78
ENSGALG00000040238	IMP3	IMP3, U3 small nucleolar ribonucleoprotein, homolog (yeast)	3	109841102	109841659	1	1						ENSG00000177971	IMP3	15	1	ortholog_one2one	65.4054	65.7609		100
ENSGALG00000053468	ANKRD66	ankyrin repeat domain 66	3	109845838	109849863	1	2						ENSG00000230062	ANKRD66	6	1	ortholog_one2one	52.514	47.9592	100	74.29
ENSGALG00000010334	TAS2R7	taste receptor, type 2, member 7	3	109851221	109852186	-1	1	Su et al 2016				involved in sense of bitter taste
ENSGALG00000033033	MEP1A	meprin A subunit alpha	3	109861619	109874229	1	1
ENSGALG00000039320	ADGRF5	adhesion G protein-coupled receptor F5	3	109877939	109899864	-1	2						ENSG00000069122	ADGRF5	6	1	ortholog_one2one	42.0268	41.9019	100	45.22
ENSGALG00000016719	TNFRSF21	TNF receptor superfamily member 21	3	109933981	109966590	-1	2						ENSG00000146072	TNFRSF21	6	1	ortholog_one2one	71.1214	70.687	100	95.41
ENSGALG00000055097		novel gene	3	109965743	109968038	1	1
ENSGALG00000016720	CD2AP	CD2 associated protein	3	109994342	110060826	1	3						ENSG00000198087	CD2AP	6	1	ortholog_one2one	67.6562	67.7621	100	93.97
ENSGALG00000016723	ADGRF4	adhesion G protein-coupled receptor F4	3	110067035	110073729	1	4						ENSG00000164393	ADGRF2	6	1	ortholog_one2one	41.0977	43.3616	100	70.2
ENSGALG00000050563		novel gene	3	110080063	110091594	1	1
ENSGALG00000016725	OPN5	opsin 5	3	110092843	110116096	1	1	Kang, Kuenzel 2015				deep-brain photoreceptor involved in the photoperiodic gonadal response and activation of reproductive function	ENSG00000124818	OPN5	6	1	ortholog_one2one	76.1905	71.2042	75	90.49
ENSGALG00000016726	PTCHD4	patched domain containing 4	3	110161744	110245933	-1	1						ENSG00000244694	PTCHD4	6	1	ortholog_one2one	82.1903	88.1376	50	100
ENSGALG00000047063		novel gene	3	110287354	110288388	1	1
ENSGALG00000052509		novel gene	3	110314013	110320251	-1	1
ENSGALG00000036714		novel gene	3	110405642	110423975	-1	1
ENSGALG00000051510		novel gene	3	110445529	110473131	-1	3
ENSGALG00000030006		novel gene	3	110476929	110513639	-1	3
ENSGALG00000037267		novel gene	3	110526856	110558612	-1	2
ENSGALG00000029012	EVA1A	eva-1 homolog A, regulator of programmed cell death	3	110568078	110761454	-1	1						ENSG00000115363	EVA1A	2		ortholog_one2one	24.0586	75.6579	50	68.67
ENSGALG00000016731	MRPL19	mitochondrial ribosomal protein L19	3	110772760	110779590	1	2						ENSG00000115364	MRPL19	2	1	ortholog_one2one	68.1481	63.0137	25	77.81
ENSGALG00000016732		novel gene	3	110783853	110802840	-1	1						ENSG00000005436	GCFC2	2	1	ortholog_one2many	37.9894	45.9667	50	37.98
ENSGALG00000049528		novel gene	4	17867949	17872365	1	2
ENSGALG00000040514		novel gene	4	17934994	17942305	-1	1
ENSGALG00000009128	CXorf40B	chromosome X open reading frame 40B	4	18042924	18045047	-1	1						ENSG00000197620	EOLA1	X	1	ortholog_one2many	64.375	65.1899	50	97.76
ENSGALG00000009128	CXorf40B	chromosome X open reading frame 40B	4	18042924	18045047	-1	1						ENSG00000197021	EOLA2	X	1	ortholog_one2many	63.125	63.924	25	97.1
ENSGALG00000009139	TMEM185B	transmembrane protein 185B	4	18046383	18056099	-1	1						ENSG00000269556	TMEM185A	X	1	ortholog_one2one	95.1429	95.1429	25	99.91
ENSGALG00000009154	IDS	iduronate 2-sulfatase	4	18056170	18086637	1	4						ENSG00000010404	IDS	X	1	ortholog_one2many	60.5657	66.1818	75	87.8
ENSGALG00000009154	IDS	iduronate 2-sulfatase	4	18056170	18086637	1	4						ENSG00000241489	AC244197.3	X	1	ortholog_one2many	36.6057	64.8968	75	90.03
ENSGALG00000029286		novel gene	4	18074956	18076806	-1	1
ENSGALG00000033744	gga-mir-7469	MIR7469, microRNA 7469	4	18082789	18082855	1	1
ENSGALG00000046723		novel gene	4	18094540	18098672	1	1
ENSGALG00000009168	AFF2	AF4/FMR2 family member 2	4	18189034	18535906	-1	4						ENSG00000155966	AFF2	X	1	ortholog_one2one	56.0904	58.6575	100	95.11
ENSGALG00000051308		novel gene	4	18595354	18618887	1	1
ENSGALG00000044816		novel gene	4	18648264	18664987	-1	1						ENSG00000176988	FMR1NB	X		ortholog_one2one	28.8043	20.7843	75	0
ENSGALG00000009177	FMR1	FMRP translational regulator 1 (or fragile X mental retardation 1)	4	18668176	18696911	-1	1						ENSG00000102081	FMR1	X	1	ortholog_one2one	92.5182	80.2215	50	92.68
ENSGALG00000055035		novel gene	4	18701837	18702761	1	1
ENSGALG00000049690		novel gene	4	18717690	18719237	1	1
ENSGALG00000009192	SLITRK2	SLIT and NTRK like family member 2	4	19319215	19321788	1	1						ENSG00000185985	SLITRK2	X	1	ortholog_one2one	83.6639	84.8521		100
ENSGALG00000048632		novel gene	4	19323628	19371495	1	2
ENSGALG00000053520		novel gene	4	19636950	19638359	-1	1
ENSGALG00000052982		novel gene	4	19667892	19669661	-1	1
ENSGALG00000009207	TRIM2	tripartite motif containing 2	4	19768464	19870165	1	3						ENSG00000109654	TRIM2	4	1	ortholog_one2many	96.6398	90.2133	50	98.1
ENSGALG00000009207	TRIM2	tripartite motif containing 2	4	19768464	19870165	1	3						ENSG00000288637	AC013477.1	4	1	ortholog_one2many	91.3979	75.388	50	88.8
ENSGALG00000050782		novel gene	4	19820815	19824146	-1	1
ENSGALG00000009212	MND1	meiotic nuclear divisions 1	4	19876653	19916272	1	3						ENSG00000121211	MND1	4	1	ortholog_one2one	70.2222	77.0732	50	83.42
ENSGALG00000009230	KIAA0922	KIAA0922 (or TMEM131L)	4	19928294	19998920	1	6						ENSG00000121210	TMEM131L	4	1	ortholog_one2one	59.5695	63.6025	100	97.83
ENSGALG00000034722	TLR2A	toll-like receptor 2 family member A	4	20020334	20028633	1	2	Piórkowska et al 2020				candidate gene involved in inflammatory response; overexpressed in low growth rate broiler cockerels	ENSG00000137462	TLR2	4	ortholog_one2many	43.0366	52.4235	100	0	1
ENSGALG00000009239	TLR2	toll-like receptor 2 (or TLR2B, toll-like receptor 2 family member B)	4	20021540	20038962	1	2						ENSG00000137462	TLR2	4	1	ortholog_one2many	52.8809	52.6786	100	100
ENSGALG00000009241	SFRP2	secreted frizzled related protein 2	4	20063168	20067413	-1	1	Xue et al 2021	Elbeltagy et al 2019	Lin et al 2007		involved in inbreeding depression of reproduction; localized within selection footprint, candidate gene for adaptation to solar radiation in North- and East-African chickens; involved in cell differentiation and embryogenesis (development of the neural system, eyes, muscles and limbs)	ENSG00000145423	SFRP2	4	1	ortholog_one2one	80.4795	79.661	100	100
ENSGALG00000049923		novel gene	4	20204108	20213817	-1	1
ENSGALG00000009257	PLRG1	pleiotropic regulator 1	4	20249413	20305236	-1	1	Elbeltagy et al 2019				involved in cell differentiation; signal of selective sweeps	ENSG00000171566	PLRG1	4	1	ortholog_one2one	87.7907	88.1323	100	99.45
ENSGALG00000009262	FGB	fibrinogen beta chain	4	20308597	20315123	1	1	Piórkowska et al 2020	Elbeltagy et al 2019			candidate gene overexpressed in low growth rate broiler cockerels; involved in cell differentiation; signal of selective sweeps	ENSG00000171564	FGB	4	ortholog_one2one	63.9344	63.5438	100	92.74	1
ENSGALG00000009266	FGA	fibrinogen alpha chain	4	20321300	20328290	-1	1	Elbeltagy et al 2019	Dong et al 2017			involved in cell differentiation and response to Marek’s disease; signal of selective sweeps	ENSG00000171560	FGA	4	1	ortholog_one2one	46.6937	39.9538	100	67.63
ENSGALG00000009268	FGG	fibrinogen gamma chain	4	20332665	20338478	-1	1	Elbeltagy et al 2019				involved in cell differentiation; signal of selective sweeps	ENSG00000171557	FGG	4	1	ortholog_one2one	64.3836	61.1714	100	91.96
ENSGALG00000049303		novel gene	4	24320883	24326212	1	1
ENSGALG00000051758		novel gene	4	24471792	24476607	-1	1
ENSGALG00000009568	SPOCK3	SPARC/osteonectin, cwcv and kazal like domains proteoglycan 3	4	24520359	24685116	-1	2	Zhang et al 2014				candidate gene for abdominal fat within CNV region overlapped with QTL and selective sweep	ENSG00000196104	SPOCK3	4	1	ortholog_one2one	86.3109	85.3211	100	99.66
ENSGALG00000050976		novel gene	4	24685395	24687082	1	1
ENSGALG00000047064		novel gene	4	24742548	24743756	1	1
ENSGALG00000047153		novel gene	4	24804766	24816124	-1	2
ENSGALG00000049284		novel gene	4	24829532	24831152	-1	1
ENSGALG00000049163		novel gene	4	24889158	24893150	-1	1
ENSGALG00000009573	ANXA10	annexin A10	4	24927202	24945212	1	2	Zhang et al 2014				candidate gene for abdominal fat within CNV region overlapped with QTL and selective sweep	ENSG00000109511	ANXA10	4	1	ortholog_one2one	76.5396	80.5556	75	96.28
ENSGALG00000009622	LOC422426	uncharacterized LOC422426	4	24946440	24954701	1	1
ENSGALG00000009639	DDX60	DExD/H-box helicase 60	4	24959132	24997825	-1	1	Zhang et al 2016	Sato et al 2015			candidate gene for adaptation to hypoxia and high-dose ultraviolet radiation in high-altitude conditions; involved in inflammation and immune responses; RNA sensor in innate immunity for recognizing viral RNA	ENSG00000137628	DDX60	4	1	ortholog_one2one	50.6315	53.8551	50	78.09
ENSGALG00000010097	GATB	glutamyl-tRNA amidotransferase subunit B	4	33435516	33477552	-1	1						ENSG00000059691	GATB	4	1	ortholog_one2one	70.0368	68.4022	100	90.59
ENSGALG00000048313		novel gene	4	33481168	33516482	1	1
ENSGALG00000047892		novel gene	4	33536116	33599718	1	1
ENSGALG00000010103	FBXW7	F-box and WD repeat domain containing 7	4	33680239	33710874	-1	1	Li et al 2019				candidate gene for immune response to Salmonella	ENSG00000109670	FBXW7	4	1	ortholog_one2one	92.3208	76.5205	100	88.29
ENSGALG00000054412		novel gene	4	33774986	33804566	-1	1
ENSGALG00000046936		novel gene	4	33808418	33813296	-1	1
ENSGALG00000023355	TMEM154	transmembrane protein 154	4	33862692	33875050	-1	2						ENSG00000170006	TMEM154	4	1	ortholog_one2one	39.1753	41.5301	100	33.74
ENSGALG00000041361	ARFIP1	ADP ribosylation factor interacting protein 1	4	33886867	33929204	1	3						ENSG00000164144	ARFIP1	4	1	ortholog_one2one	79.5238	89.5442	75	94.52
ENSGALG00000054898		novel gene	4	33933549	33939639	1	1						ENSG00000137460	FHDC1	4		ortholog_one2many	63.6905	9.36133	50	58.27
ENSGALG00000041054		novel gene	4	33954634	33963875	1	1						ENSG00000137460	FHDC1	4	1	ortholog_one2many	42.915	27.8215	50	77.64
ENSGALG00000043529		novel gene	4	33964564	33969346	1	1
ENSGALG00000010108	C4orf33	C4orf33 homolog	4	34021280	34025895	-1	4						ENSG00000151470	C4orf33	4	1	ortholog_one2one	66.3366	67.3367	25	82.33
ENSGALG00000048011	SCLT1	sodium channel and clathrin linker 1	4	34025752	34049297	1	3						ENSG00000151466	SCLT1	4	1	ortholog_one2one	62.3874	40.2616	25	87.12
ENSGALG00000028825	gga-mir-6668	MIR6668, microRNA 6668	4	34026304	34026413	1	1
ENSGALG00000010119	CDKL2	cyclin dependent kinase like 2	4	34029543	34062799	-1	1						ENSG00000138769	CDKL2	4	1	ortholog_one2one	66.9725	64.0351		85.83
ENSGALG00000010122	SH2D4A	SH2 domain containing 4A	4	34067371	34079449	1	1						ENSG00000104611	SH2D4A	8	1	ortholog_one2one	56.2914	56.1674	50	70.51
ENSGALG00000010125	CSGALNACT1	chondroitin sulfate N-acetylgalactosaminyltransferase 1	4	34082296	34104242	-1	2	Yang et al 2020	de Oliveira et al 2020			candidate gene associated with chicken sperm storage duration, involved in glycosaminoglycan biosynthesis; potentially related to tibia bacterial chondronecrosis with osteomyelitis in broilers	ENSG00000147408	CSGALNACT1	8	1	ortholog_one2one	79.434	79.1353	25	100
ENSGALG00000010130	INTS10	integrator complex subunit 10	4	34128059	34146657	1	3						ENSG00000104613	INTS10	8	1	ortholog_one2one	87.3641	90.5634	50	100
ENSGALG00000010136	HGSNAT	heparan-alpha-glucosaminide N-acetyltransferase	4	34148243	34157856	-1	1						ENSG00000165102	HGSNAT	8	1	ortholog_one2one	61.129	59.685		77.83
ENSGALG00000026210	POMK	protein-O-mannose kinase	4	34157923	34161966	1	1						ENSG00000185900	POMK	8	1	ortholog_one2one	65.1558	65.7143		99.81
ENSGALG00000029508	SMIM19	small integral membrane protein 19	4	34167020	34169352	1	1						ENSG00000176209	SMIM19	8	1	ortholog_one2one	53.3898	58.8785		74.56
ENSGALG00000038336	SLC20A2	solute carrier family 20 member 2	4	34169543	34226959	1	2						ENSG00000168575	SLC20A2	8	1	ortholog_one2one	86.1963	86.1963		100
ENSGALG00000053688		novel gene	4	34268260	34283113	-1	1
ENSGALG00000010170		novel gene	4	34286985	34293799	1	1						ENSG00000164066	INTU	4		ortholog_one2one	66.7702	22.8238	50	72.26
ENSGALG00000010185	HSPA4L	heat shock protein family A (Hsp70) member 4 like	4	34300843	34323344	1	2						ENSG00000164070	HSPA4L	4	1	ortholog_one2one	81.1388	81.5256	50	99.59
ENSGALG00000037040		novel gene	4	34326767	34329010	1	2
ENSGALG00000050567		novel gene	4	38026357	38036637	1	3
ENSGALG00000010542	PAPSS1	3'-phosphoadenosine 5'-phosphosulfate synthase 1	4	38039481	38075449	1	1						ENSG00000138801	PAPSS1	4	1	ortholog_one2one	94.0705	94.0705	100	100
ENSGALG00000028041	DKK2	dickkopf WNT signaling pathway inhibitor 2	4	38131005	38252094	1	2
ENSGALG00000053810		novel gene	4	38290995	38292500	1	1
ENSGALG00000047705		novel gene	4	38339965	38373104	-1	1
ENSGALG00000051117	GIMD1	GIMAP family P-loop NTPase domain containing 1	4	38390650	38393306	1	1						ENSG00000250298	GIMD1	4	1	ortholog_one2one	60.7407	37.788	100	78.95
ENSGALG00000010553	AIMP1	aminoacyl tRNA synthetase complex interacting multifunctional protein 1	4	38396623	38427589	-1	5						ENSG00000164022	AIMP1	4	1	ortholog_one2one	78.8644	74.4048	100	81.4
ENSGALG00000010564	TBCK	TBC1 domain containing kinase	4	38427792	38520485	1	1						ENSG00000145348	TBCK	4	1	ortholog_one2one	87.1221	87.1221	100	100
ENSGALG00000036848		novel gene	4	38524016	38536178	1	2
ENSGALG00000043555	NPNT	nephronectin	4	38549409	38592266	-1	3						ENSG00000168743	NPNT	4	1	ortholog_one2one	69.14	67.3235	100	100
ENSGALG00000054147		novel gene	4	57739737	57777782	-1	3
ENSGALG00000042492	PITX2	paired like homeodomain 2	4	57785050	57798938	1	2	Cao et al 2021	Corbett et al 2020	Cao et al 2019		associated with chicken meat quality traits, body size and carcass traits; hypomethylation of PITX2 associated with increased expression and cardiomyocyte proliferation in broiler embryos at higher temperatures
ENSGALG00000031410	ENPEP	glutamyl aminopeptidase	4	57825703	57859115	-1	1						ENSG00000138792	ENPEP	4	1	ortholog_one2one	67.6564	66.6667	100	96.48
ENSGALG00000054435		novel gene	4	57910688	58003975	-1	1
ENSGALG00000054319	ELOVL6	ELOVL fatty acid elongase 6	4	57922324	57987408	1	1	Jin et al 2020	Claire D’Andre et al 2013			associated with with fatty acid composition in breast and thigh muscles; involved in cholesttrol biosynthesis	ENSG00000170522	ELOVL6	4	1	ortholog_one2one	48.1781	89.8113	100	80.33
ENSGALG00000012155	EGF	epidermal growth factor	4	58021967	58080491	-1	2	Piórkowska et al 2020	Liu et al 2018			candidate gene involved in collagen-containing extracellular matrix; overexpressed in low growth rate broiler cockerels; candidate gene associated with cock comb size	ENSG00000138798	EGF	4	ortholog_one2one	48.0125	51.0356	100	84.81	1
ENSGALG00000026627	LRIT3	leucine rich repeat, Ig-like and transmembrane domains 3	4	58088312	58100247	-1	1						ENSG00000183423	LRIT3	4	1	ortholog_one2one	61.7742	56.4065	100	95.72
ENSGALG00000012181	RRH	retinal pigment epithelium-derived rhodopsin homolog	4	58101330	58112441	-1	1						ENSG00000180245	RRH	4	1	ortholog_one2one	76.6467	75.9644	100	99.65
ENSGALG00000020164	GAR1	GAR1 ribonucleoprotein	4	58117523	58120305	-1	1						ENSG00000109534	GAR1	4	1	ortholog_one2one	75.7991	76.4977	100	86.28
ENSGALG00000012126	CFI	complement factor I	4	58121540	58134365	1	1						ENSG00000205403	CFI	4	1	ortholog_one2many	48.6577	49.0694	100	74.39
ENSGALG00000012126	CFI	complement factor I	4	58121540	58134365	1	1						ENSG00000285330	AC126283.1	4	1	ortholog_one2many	41.9463	39.6197	100	66.34
ENSGALG00000012185	PLA2G12A	phospholipase A2 group XIIA	4	58136113	58139510	1	1	Claire D’Andre et al 2013				involved in VEGF signaling pathway, related to fat deposition	ENSG00000123739	PLA2G12A	4	1	ortholog_one2one	76.6839	78.3069	100	100
ENSGALG00000050648	gga-mir-7466	MIR7466, microRNA 7466	4	58140185	58140232	1	1
ENSGALG00000012186	CASP6	caspase 6	4	58145236	58153306	1	2	Laptev et al 2019				involved in regulation of apoptosis; upregulated in response to Salmonella and phytobiotic intake	ENSG00000138794	CASP6	4	1	ortholog_one2one	63.0915	68.2594	75	89.7
ENSGALG00000012196	MCUB	mitochondrial calcium uniporter dominant negative beta subunit	4	58154371	58188683	-1	3						ENSG00000005059	MCUB	4	1	ortholog_one2one	46.3054	55.9524	50	75.71
ENSGALG00000012211	PDLIM5	PDZ and LIM domain 5	4	58197414	58313786	1	4						ENSG00000163110	PDLIM5	4	1	ortholog_one2one	56.3403	56.16	50	97.75
ENSGALG00000050320		novel gene	4	58314815	58330846	1	1
ENSGALG00000012216	BMPR1B	bone morphogenetic protein receptor type 1B	4	58350823	58586570	1	1	Qanbari et al 2012	Zhang et al 2017			candidate gene in laying hens; signal of selective sweeps; candidate gene for low methylation related to hypoxic adaptation in Tibetan chickens; associated with feed intake; overlapped with QTL:194985	ENSG00000138696	BMPR1B	4	ortholog_one2one	92.0319	86.8421	50	97.72	1
ENSGALG00000020139	DTHD1	death domain containing 1	4	70171192	70186328	-1	1						ENSG00000197057	DTHD1	4	ortholog_one2one	40.3583	42.2737	100	74.48	1
ENSGALG00000051322		novel gene	4	70836459	70857252	1	1
ENSGALG00000047322		novel gene	4	71091326	71092618	-1	1
ENSGALG00000051821		novel gene	4	71236889	71249501	-1	1
ENSGALG00000047902		novel gene	4	71244220	71246541	-1	1
ENSGALG00000053037		novel gene	4	71448887	71452317	-1	2
ENSGALG00000048269		novel gene	4	71555708	71603918	1	1
ENSGALG00000033883	PCDH7	protocadherin 7	4	71575850	71827560	-1	3	Moreira et al 2019				positional candidate gene associated with internal organ traits in chickens and located within a QTL for intestine length and gizzard weight	ENSG00000169851	PCDH7	4	ortholog_one2one	70.8041	84.6082	100	99.4	1
ENSGALG00000048636		novel gene	4	71831298	71856479	1	1
ENSGALG00000050883		novel gene	4	71944529	71945980	-1	1
ENSGALG00000052755		novel gene	4	86696581	86851882	-1	1
ENSGALG00000050932		novel gene	4	86706828	86714080	-1	2
ENSGALG00000054439		novel gene	4	86739110	86775399	-1	2
ENSGALG00000052582		novel gene	4	86990450	87018750	-1	3
ENSGALG00000048004		novel gene	4	87037880	87049689	-1	2
ENSGALG00000054977		novel gene	4	87058536	87080488	-1	3
ENSGALG00000047808		novel gene	4	87077038	87161121	1	2
ENSGALG00000052288		novel gene	4	87249407	87265489	-1	3
ENSGALG00000046967		novel gene	4	88814110	88825069	-1	1
ENSGALG00000035081	HTR7L	5-hydroxytryptamine receptor 7 like	4	88843675	88853569	-1	1
ENSGALG00000016017	SLC4A11	solute carrier family 4 member 11	4	88865896	88993479	-1	2						ENSG00000088836	SLC4A11	20	1	ortholog_one2one	73.3564	69.281	100	81.88
ENSGALG00000030141		novel gene	4	89017003	89030199	-1	1
ENSGALG00000026952		novel gene	4	89054104	89055558	1	1
ENSGALG00000053000	DNAAF9	dynein axonemal assembly factor 9 (formerly, C20orf194, chromosome 4 open reading frame, human C20orf194)	4	89068635	89132168	-1	2						ENSG00000088854	C20orf194	20	1	ortholog_one2one	75.5952	75.531	100	94.89
ENSGALG00000025551	gga-mir-1684b	MIR1684B, microRNA 1684b	4	89080888	89080997	-1	1
ENSGALG00000050925		novel gene	4	89135024	89139461	1	1
ENSGALG00000016034	ATRN	attractin	4	89176735	89316390	1	2						ENSG00000088812	ATRN	20	1	ortholog_one2one	74.5672	78.3765	100	98.31
ENSGALG00000007555	CCND1	cyclin D1	5	17778656	17793544	1	1						ENSG00000110092	CCND1	11	ortholog_one2one	86.6438	85.7627	50	100	1
ENSGALG00000007556	ORAOV1	oral cancer overexpressed 1	5	17790358	17811445	-1	4						ENSG00000149716	LTO1	11	ortholog_one2one	56.25	36.6516	100	86.8	1
ENSGALG00000028376	FGF19	fibroblast growth factor 19	5	17813609	17818546	-1	1	Okamoto et al 2009				expressed during chicken retina development	ENSG00000162344	FGF19	11	ortholog_one2one	58.0357	60.1852	100	100	1
ENSGALG00000007562	FGF4	fibroblast growth factor 4	5	17843044	17845980	-1	1	Yang et al 2019	Lu et al 2015			candidate gene for feathered-leg trait; similar expression in low and high weight select lines	ENSG00000075388	FGF4	11	ortholog_one2one	68.5567	64.5631	100	100	1
ENSGALG00000026853	FGF3	fibroblast growth factor 3	5	17872481	17877619	-1	1	Yang et al 2019				candidate gene for feathered-leg trait	ENSG00000186895	FGF3	11	ortholog_one2one	75	69.0377	100	90.83	1
ENSGALG00000047015		novel gene	5	17880799	17921073	1	2
ENSGALG00000051374		novel gene	5	17946105	17948285	-1	2
ENSGALG00000041808	ANO1	anoctamin 1	5	17981909	18053418	1	6	Chevalier et al 2020				involved in the motility pattern of the developing chick embryo gut	ENSG00000131620	ANO1	11	ortholog_one2one	81.0784	83.8742	100	98.79	1
ENSGALG00000050818		novel gene	5	18000453	18007803	-1	1
ENSGALG00000007625	FADD	Fas associated via death domain	5	18066746	18084292	1	1	Wang et al 2020	Yin et al 2020	Wang et al 2019		necroptosis-related gene	ENSG00000168040	FADD	11	ortholog_one2one	42.0513	39.4231	100	63.4	1
ENSGALG00000035774	PPFIA1	PTPRF interacting protein alpha 1	5	18089360	18134968	1	2						ENSG00000131626	PPFIA1	11	ortholog_one2one	90.7467	91.3399	100	98.36	1
ENSGALG00000007700	CTTN	cortactin	5	18140181	18164052	1	3						ENSG00000085733	CTTN	11	ortholog_one2one	81.3953	66.2461	75	89.78	1
ENSGALG00000049105		novel gene	5	18176267	18178276	-1	1
ENSGALG00000035916	SHANK2	SH3 and multiple ankyrin repeat domains 2	5	18179810	18393764	-1	1	Li et al 2020				QTL associated with metabolizable efficiency traits in broilers	ENSG00000162105	SHANK2	11	ortholog_one2one	79.5486	62.8989	50	88.66	1
ENSGALG00000048779		novel gene	5	18266896	18268393	1	1
ENSGALG00000050964		novel gene	5	18466995	18477104	-1	1
ENSGALG00000040415	ACTBL2	actin, beta-like 2	5	18554978	18570650	-1	2
ENSGALG00000049369		novel gene	5	18572412	18582854	-1	1
ENSGALG00000051922		novel gene	5	18582992	18616609	-1	1
ENSGALG00000050751		novel gene	5	18605100	18609579	-1	1
ENSGALG00000040371	(CD59)	(CD59 molecule (CD59 blood group))	5	18622009	18627613	-1	3						ENSG00000085063	CD59	11	ortholog_one2many	33.0645	32.0312	50	0	1
ENSGALG00000040371		novel gene	5	18622009	18627613	-1	3						ENSG00000284969	AL049629.2	11	ortholog_one2many	29.0323	27.6923	50	0	1
ENSGALG00000034029	FBXO3	F-box protein 3	5	18629829	18649356	-1	3						ENSG00000110429	FBXO3	11	ortholog_one2one	78.3721	71.5499	50	90.93	1
ENSGALG00000032565		novel gene	5	18651720	18657935	-1	1
ENSGALG00000029892	LMO2	LIM domain only 2	5	18658103	18665579	-1	1	Nagai, Sheng 2008				expressed during definitive erythropoiesis in chick embryo yolk sac	ENSG00000135363	LMO2	11	ortholog_one2one	78.7037	74.8899	100	100	1
ENSGALG00000013532	CAPRIN1	cell cycle associated protein 1	5	18710570	18743777	1	1						ENSG00000135387	CAPRIN1	11	ortholog_one2one	87.3219	86.4598	100	100	1
ENSGALG00000014573	NAT10	N-acetyltransferase 10	5	18749501	18771124	1	1	Qanbari et al 2012	Shah et al 2016			candidate gene in laying hens; signal of selective sweeps; candidate gene for feed conversion ratio	ENSG00000135372	NAT10	11	ortholog_one2one	87.3518	86.2439	100	99.97	1
ENSGALG00000009592	SRP14	signal recognition particle 14	5	29682651	29686884	1	1						ENSG00000140319	SRP14	15	ortholog_one2one	86.3636	69.8529	75	89.67	1
ENSGALG00000009611	EIF2AK4	eukaryotic translation initiation factor 2 alpha kinase 4	5	29687623	29720743	-1	2						ENSG00000128829	EIF2AK4	15	ortholog_one2one	72.2826	72.5894	100	97.93	1
ENSGALG00000009619	GPR176	G protein-coupled receptor 176	5	29722191	29753143	1	2						ENSG00000166073	GPR176	15	ortholog_one2one	73.6243	75.3398	100	100	1
ENSGALG00000009624	FSIP1	fibrous sheath interacting protein 1	5	29759897	29830286	1	1						ENSG00000150667	FSIP1	15	ortholog_one2one	34.106	35.4561	75	58.56	1
ENSGALG00000009626	THBS1	thrombospondin 1	5	29833567	29849200	-1	1	de Oliveira et al 2020	Tucker et al 1997			glycoprotein related to regulating angiogenesis and establishing morphogenetic gradients; potentially related to tibia bacterial chondronecrosis with osteomyelitis in broilers	ENSG00000137801	THBS1	15	ortholog_one2one	85.1064	85.4701	50	98.53	1
ENSGALG00000049391		novel gene	5	29890542	30014722	1	1
ENSGALG00000054938		novel gene	5	29942142	30021001	1	1
ENSGALG00000052133		novel gene	5	30048598	30067217	1	2
ENSGALG00000053621		novel gene	5	30051407	30193255	-1	2
ENSGALG00000009633	KATNBL1	katanin regulatory subunit B1 like 1	5	30227202	30242739	1	3						ENSG00000134152	KATNBL1	15	ortholog_one2one	70.5329	74.0132	50	96.51	1
ENSGALG00000009637	EMC7	ER membrane protein complex subunit 7	5	30254659	30261563	1	1						ENSG00000134153	EMC7	15	ortholog_one2one	80.0813	81.405	75	90.2	1
ENSGALG00000027520		novel gene	5	30262434	30276427	1	1
ENSGALG00000009640	CHRM5	cholinergic receptor muscarinic 5	5	30281791	30329607	-1	1						ENSG00000184984	CHRM5	15	ortholog_one2one	75.1894	74.6241	100	100	1
ENSGALG00000009642	AVEN	apoptosis and caspase activation inhibitor	5	30287850	30373018	1	1	Talebi et al 2020	Vezyri et al 2011			located within ROH island among commercial lines; negatively regulates apoptosis; expressed in adult brain, heart, intestine, kidney, lung, stomach and spleen, as well as in whole embryos	ENSG00000169857	AVEN	15	ortholog_one2one	35.9729	43.9227	100	67.32	1
ENSGALG00000026767	gga-mir-6683	MIR6683, microRNA 6683	5	30371139	30371248	1	1
ENSGALG00000009705	RYR3	ryanodine receptor 3	5	30373917	30541375	-1	1	Huang et al 2020	de Freitas Dionizio et al 2021			supposedly candidate gene for pigment synthesis; signal of selective sweeps; expressed in broiler breast meat in response to heat stress and methionine dipeptide-deficient diet	ENSG00000198838	RYR3	15	ortholog_one2one	87.9679	87.7693	100	99.09	1
ENSGALG00000009723	FMN1	formin 1	5	30598320	30751690	1	2	Talebi et al 2020	Dimitrov et al 2010			located within ROH island among commercial lines; plays an important role in mouse and chick limb development	ENSG00000248905	FMN1	15	ortholog_one2one	53.6534	54.334	100	92.29	1
ENSGALG00000009724	GREM1	gremlin 1, DAN family BMP antagonist	5	30776671	30777369	-1	1	Talebi et al 2020	Dimitrov et al 2010			located within ROH island among commercial lines; negatively regulates apoptosis; overlapped with QTL related to limb development; plays an important role in mouse and chick limb development	ENSG00000166923	GREM1	15	ortholog_one2one	83.6957	83.6957	100	100	1
ENSGALG00000009725	SCG5	secretogranin V	5	30796985	30824895	-1	2						ENSG00000166922	SCG5	15	ortholog_one2one	70.6731	68.0556	75	90.07	1
ENSGALG00000009731	ARHGAP11B	Rho GTPase activating protein 11B	5	30826454	30855767	-1	2						ENSG00000198826	ARHGAP11A	15	ortholog_one2many	48.8956	47.6051	50	91.88	1
ENSGALG00000009731	ARHGAP11B	Rho GTPase activating protein 11B	5	30826454	30855767	-1	2						ENSG00000284906	AC091057.5	15	ortholog_one2many	14.1566	52.809		59.21
ENSGALG00000009731	ARHGAP11B	Rho GTPase activating protein 11B	5	30826454	30855767	-1	2						ENSG00000285077	ARHGAP11B	15	ortholog_one2many	14.1566	52.809		59.42
ENSGALG00000009740	RASGRP1	RAS guanyl releasing protein 1	5	30872492	30911992	1	1						ENSG00000172575	RASGRP1	15	ortholog_one2one	83.3333	47.1698	50	95.97	1
ENSGALG00000009744	FAM98B	family with sequence similarity 98 member B	5	30915854	30924514	-1	1						ENSG00000171262	FAM98B	15	ortholog_one2one	65.8314	66.7437	75	100	1
ENSGALG00000049428		novel gene	5	30926731	30934857	-1	3
ENSGALG00000028203	SPRED1	sprouty related EVH1 domain containing 1	5	30948808	31002826	-1	4	Talebi et al 2020				located within ROH island among commercial lines	ENSG00000166068	SPRED1	15	ortholog_one2one	77.4266	77.2523	100	88.01	1
ENSGALG00000052412		novel gene	5	31008244	31077376	-1	3
ENSGALG00000055110		novel gene	5	31226930	31240399	-1	2
ENSGALG00000054855		novel gene	5	31252130	31259183	-1	3
ENSGALG00000054514		novel gene	5	31259639	31273980	-1	2
ENSGALG00000048823		novel gene	5	31349553	31375804	-1	3
ENSGALG00000037493		novel gene	5	31427653	31433615	-1	3
ENSGALG00000039118	MEIS2	Meis homeobox 2	5	31437974	31606534	1	1	Talebi et al 2020	Jahejo et al 2020			located within ROH island among commercial lines; overlapped with QTL related to body weight; related to angiogenesis at tibial lesions in broiler chickens	ENSG00000134138	MEIS2	15	ortholog_one2one	95.9391	79.2453	100	100	1
ENSGALG00000027360		novel gene	5	31523759	31523921	1	1
ENSGALG00000027404		novel gene	5	31596052	31596239	1	1						ENSG00000273658	AC023509.4	12	ortholog_one2many	40.9574	42.3077
ENSGALG00000027404		novel gene	5	31596052	31596239	1	1						ENSG00000276426	AC093298.1	5	ortholog_one2many	28.1915	55.7895
ENSGALG00000052965		novel gene	5	31616489	31704630	1	3
ENSGALG00000009801	CDIN1	CDAN1 interacting nuclease 1, also C5H15orf41	5	31651198	31766696	-1	4						ENSG00000186073	CDIN1	15	ortholog_one2one	73.6508	80.8362	100	96.59	1
ENSGALG00000025344	gga-mir-1718	MIR1718, microRNA 1718	5	31657684	31657763	-1	1
ENSGALG00000053286		novel gene	5	31766738	31840020	1	2
ENSGALG00000053528		novel gene	5	31992385	32021744	-1	1
ENSGALG00000050094		novel gene	5	32060756	32122124	1	1
ENSGALG00000052617		novel gene	5	32141394	32149972	1	2
ENSGALG00000020438	DPH6	diphthamine biosynthesis 6	5	32187079	32371107	1	1						ENSG00000134146	DPH6	15	ortholog_one2one	29.055	77.1536	100	72.09	1
ENSGALG00000054243		novel gene	5	32344485	32359814	-1	1
ENSGALG00000009817	ZNF770	zinc finger protein 770	5	32399175	32406806	1	1						ENSG00000198146	ZNF770	15	ortholog_one2one	50.208	52.3878	100	100	1
ENSGALG00000009838	AQR	aquarius intron-binding spliceosomal factor	5	32415013	32461731	1	1						ENSG00000021776	AQR	15	ortholog_one2one	83.6087	85.1852	100	94.35	1
ENSGALG00000049230		novel gene	5	32467529	32471560	1	3
ENSGALG00000009844	ACTC1	actin alpha cardiac muscle 1	5	32480478	32485436	1	2	Wu et al 2020	Qanbari et al 2012			candidate gene in laying hens; signal of selective sweeps; differentially expressed in breast muscle of growing chickens; expressed in chicken heart and skeletal muscle	ENSG00000159251	ACTC1	15	ortholog_one2one	100	100	75	100	1
ENSGALG00000009845	GJD2	gap junction protein delta 2	5	32502596	32505180	1	1	Qanbari et al 2019	Qanbari et al 2015			signal of selective sweeps; expressed in brain and retina; potential adaptation process in chicken domestication	ENSG00000159248	GJD2	15	ortholog_one2many	90.4605	85.6698	50	100	1
ENSGALG00000052692		novel gene	5	32528591	32564201	1	1
ENSGALG00000053993		novel gene	5	32613495	32679071	1	1
ENSGALG00000009847	STXBP6	syntaxin binding protein 6	5	32627667	32704945	-1	3						ENSG00000168952	STXBP6	14	ortholog_one2one	93.3333	93.3333	50	100	1
ENSGALG00000027255	NRXN3	neurexin 3	5	39775061	40667438	1	2						ENSG00000021645	NRXN3	14	1	ortholog_one2one	86.5919	93.3164	100	99.65
ENSGALG00000046941		novel gene	5	40576288	40580518	-1	2
ENSGALG00000026686		novel gene	5	40660657	40660745	-1	1
ENSGALG00000049480		novel gene	5	40725823	40739661	-1	1
ENSGALG00000026005	DIO2	deiodinase, iodothyronine type II	5	40752235	40769122	-1	2	Piórkowska et al 2020	Karlsson et al 2016			located within the same LD block as TSHR; candidate gene involved in regulation of hormone levels, overexpressed in low growth rate broiler cockerels; possibly affected by the domesticated mutation at TSHR	ENSG00000211448	DIO2	14	ortholog_one2one	79.5699	81.3187	100	96.44	1
ENSGALG00000010562	CEP128	centrosomal protein 128	5	40872945	40962655	-1	1	Karlsson et al 2016				located within the same LD block as TSHR	ENSG00000100629	CEP128	14	ortholog_one2one	55.2536	55.7587	100	85.57	1
ENSGALG00000010572	TSHR	thyroid stimulating hormone receptor	5	40973189	41020852	1	3	Grottesi et al 2020	Qanbari et al 2019	Ma et al 2018	Rubin et al 2010	domestication gene; involved in reproductive machinery; signal of selective sweeps	ENSG00000165409	TSHR	14	ortholog_one2one	70.9593	70.6806	100	99.57	1
ENSGALG00000047413		novel gene	5	40983990	41001214	-1	1
ENSGALG00000010576	GTF2A1	general transcription factor IIA subunit 1	5	41030173	41056607	-1	1	Lawal et al 2018	Yuan et al 2015	Karlsson et al 2016		signal of selective sweeps; candidate gene for egg production traits; located within the same LD block as TSHR	ENSG00000165417	GTF2A1	14	ortholog_one2one	89.9204	90.1596	100	100	1
ENSGALG00000010579	STON2	stonin 2	5	41075417	41130702	-1	1	Karlsson et al 2016	Yuan et al 2015	Sun et al 2015		located within the same LD block as TSHR; candidate gene associated with egg number in laying hens; candidate gene related to yolk weight	ENSG00000140022	STON2	14	ortholog_one2one	71.0259	64.4831	100	94.53	1
ENSGALG00000010581	SEL1L	SEL1L adaptor subunit of ERAD E3 ubiquitin ligase	5	41149257	41176115	-1	1	Karlsson et al 2016	Yuan et al 2015			located within the same LD block as TSHR; candidate gene associated with egg number in laying hens	ENSG00000071537	SEL1L	14	ortholog_one2one	83.6915	83.3753	100	86.38	1
ENSGALG00000053642		novel gene	5	41176976	41341484	1	3
ENSGALG00000003135	ANK3	ankyrin 3	6	9421563	9766762	1	10						ENSG00000151150	ANK3	10	1	ortholog_one2one	82.9758	82.1796	100	99.08
ENSGALG00000005974	COL6A1	collagen type VI alpha 1 chain	7	6741231	6760769	1	1	Piórkowska et al 2020	Zhang et al 2020	Zhang et al 2017	Huang et al 2020	candidate gene involved in skeletal system development, overexpressed in low growth rate broiler cockerels; affects intramuscular fat deposition in chicken (through DNA methylation mechanism); related to meat quality of breast muscle (through DNA methylation mechanism); signal of selective sweeps	ENSG00000142156	COL6A1	21	ortholog_one2one	68.9892	68.3852	50	90.24	1
ENSGALG00000039216	COL6A2	collagen type VI alpha 2 chain	7	6782467	6808501	1	2	Piórkowska et al 2020	Shah et al 2016	Huang et al 2020		candidate gene involved in collagen-containing extracellular matrix, overexpressed in low growth rate broiler cockerels; candidate gene for feed conversion ratio; signal of selective sweeps	ENSG00000142173	COL6A2	21	ortholog_one2one	71.0372	71.2463	100	95.29	1
ENSGALG00000006131	FTCD	formimidoyltransferase cyclodeaminase	7	6813342	6820174	-1	1						ENSG00000160282	FTCD	21	1	ortholog_one2one	69.3161	65.5594	100	96.03
ENSGALG00000006133	BlSK1	(barbule specific keratin 1)	7	6834552	6835948	1	1	Kowata et al 2014				expressed in feather follicles generated pennaceous barbules but not plumulaceous barbules
ENSGALG00000004363		novel gene	7	6852312	6859362	-1	2						ENSG00000160294	MCM3AP	21		ortholog_one2one	57.1116	13.1818	75	51.26
ENSGALG00000047621	YBEY	ybeY metallopeptidase (putative)	7	6880818	6897552	1	1						ENSG00000182362	YBEY	21	1	ortholog_one2one	56.0976	55.0898	50	56.09
ENSGALG00000006141	POFUT2	protein O-fucosyltransferase 2	7	6883186	6897532	1	1						ENSG00000186866	POFUT2	21	1	ortholog_one2one	83.8889	70.3963		94.79
ENSGALG00000046256	(CD163L1)	(CD163 molecule-like 1)	7	6906966	6909903	1	2						ENSG00000177675	CD163L1	12		ortholog_many2many	24.7191	4.51128		0
ENSGALG00000046256	(LGALS3BP)	(galectin 3 binding protein)	7	6906966	6909903	1	2						ENSG00000108679	LGALS3BP	17		ortholog_many2many	2.24719	1.02564		0
ENSGALG00000006198	LSS	lanosterol synthase	7	6913221	6923292	-1	1	Liu et al 2019	Claire D’Andre et al 2013			related to adipogenesis and lipogenesis in pectoralis muscle tissue; involved in cholesttrol biosynthesis	ENSG00000160285	LSS	21	1	ortholog_one2one	71.8626	74.3169		88.65
ENSGALG00000006217	S100B	S100 calcium binding protein B	7	6928671	6931688	1	1
ENSGALG00000046150	DIP2A	disco interacting protein 2 homolog A	7	6937112	6996514	-1	2						ENSG00000160305	DIP2A	21	1	ortholog_one2one	83.0249	82.2897	50	93.6
ENSGALG00000050048		novel gene	7	7010419	7011277	1	1
ENSGALG00000007021	PCNT	pericentrin	7	7050186	7147718	-1	1	Ye et al 2020				involved in intestinal immune network, related to immune response; potential marker for spleen development	ENSG00000160299	PCNT	21	1	ortholog_one2one	32.7033	34.2326	25	51.83
ENSGALG00000047637	C21orf58	C21orf58 homolog	7	7152924	7163467	1	2						ENSG00000160298	C21orf58	21	1	ortholog_one2one	37.0242	33.2298	50	25.3
ENSGALG00000007503	KMO	kynurenine 3-monooxygenase	7	7165130	7176245	1	1						ENSG00000117009	KMO	1	1	ortholog_one2one	67.4897	67.4897		81.63
ENSGALG00000007511	ITGB2	integrin subunit beta 2	7	7177686	7189495	-1	1	Jahejo et al 2020				related to angiogenesis at tibial lesions in broiler chickens
ENSGALG00000007513	FAM207A	family with sequence similarity 207 member A	7	7193153	7246330	1	1						ENSG00000160256	FAM207A	21		ortholog_one2one	46.5909	35.6522	25	25.23
ENSGALG00000007527	ADARB1	adenosine deaminase, RNA specific B1	7	7259184	7325166	1	1						ENSG00000197381	ADARB1	21	1	ortholog_one2one	84.5471	64.2375		89.29
ENSGALG00000030419	GLS2	glutaminase 2	7	7856153	7908623	1	1						ENSG00000115419	GLS	2	1	ortholog_one2one	80.8096	80.568	50	83.41
ENSGALG00000007651	STAT1	signal transducer and activator of transcription 1	7	7912708	7932691	-1	1	Ye et al 2020				potential immune biomarker in chickens infected with J subgroup of avian leukemia virus	ENSG00000115415	STAT1	2	ortholog_one2one	83.1788	79.3932	50	95.57	1
ENSGALG00000033087	STAT4	signal transducer and activator of transcription 4	7	7937367	7974968	-1	1						ENSG00000138378	STAT4	2	1	ortholog_one2one	84.3792	84.492	100	100
ENSGALG00000050004		novel gene	7	7999799	8002245	-1	1
ENSGALG00000007712	MYO1B	myosin IB	7	8016186	8098275	1	1						ENSG00000128641	MYO1B	2	1	ortholog_one2one	93.795	91.8134	75	100
ENSGALG00000051649		novel gene	7	8379566	8385572	-1	1
ENSGALG00000054004		novel gene	7	8405956	8420104	1	1
ENSGALG00000047944		novel gene	7	8457227	8459990	1	3
ENSGALG00000007841		novel gene	7	9675351	9718284	-1	2						ENSG00000118997	DNAH7	2		ortholog_one2many	83.4123	17.495	50	72.52
ENSGALG00000037678	LOC768589	baculoviral IAP repeat-containing protein 5.1-like	7	9690707	9694285	1	1						ENSG00000091106	NLRC4	2		ortholog_one2one	9.24856	1.5625		0
ENSGALG00000050268		novel gene	7	9731429	9737171	-1	1						ENSG00000118997	DNAH7	2		ortholog_one2many	86.4407	6.33698	50	54.49
ENSGALG00000048405		novel gene	7	9754918	9757054	-1	1
ENSGALG00000007924	STK17B	serine/threonine kinase 17b	7	9781864	9800618	-1	2						ENSG00000081320	STK17B	2	1	ortholog_one2one	70.3125	72.5806	50	99.92
ENSGALG00000007944	HECW2	HECT, C2 and WW domain containing E3 ubiquitin protein ligase 2	7	9813840	9920479	-1	2						ENSG00000138411	HECW2	2	1	ortholog_one2one	86.9093	86.1938	100	99.81
ENSGALG00000053501		novel gene	7	9978812	9984847	-1	1
ENSGALG00000007958	GTF3C3	general transcription factor IIIC subunit 3	7	9992200	10012237	-1	1						ENSG00000119041	GTF3C3	2	1	ortholog_one2one	85.3846	87.6975	100	91.49
ENSGALG00000050863		novel gene	7	10012524	10019651	-1	3
ENSGALG00000030789	PGAP1	post-GPI attachment to proteins 1	7	10027482	10056518	-1	1						ENSG00000197121	PGAP1	2	1	ortholog_one2one	61.8938	58.1345	100	89.96
ENSGALG00000007996	ANKRD44	ankyrin repeat domain 44	7	10057110	10167732	-1	1	Jang et al 2014				candidate gene for dermatological diseases/conditions, associated with amino acid changes	ENSG00000065413	ANKRD44	2	ortholog_one2one	89.2929	83.7121	100	96.88	1
ENSGALG00000012187	MGAT5	alpha-1,6-mannosylglycoprotein 6-beta-N-acetylglucosaminyltransferase	7	30239783	30329855	1	1						ENSG00000152127	MGAT5	2	1	ortholog_one2one	87.1795	87.1795	100	100
ENSGALG00000012190	TMEM163	transmembrane protein 163	7	30340176	30422024	-1	1						ENSG00000152128	TMEM163	2	1	ortholog_one2one	82.4818	78.2007	100	100
ENSGALG00000012197	ACMSD	aminocarboxymuconate semialdehyde decarboxylase	7	30420994	30458182	1	2						ENSG00000153086	ACMSD	2	1	ortholog_one2one	64.1414	75.5952	100	90.15
ENSGALG00000046969		novel gene	7	30459000	30470470	1	2						ENSG00000082258	CCNT2	2		ortholog_one2many	81.6667	20.137	100	56.72
ENSGALG00000054339		novel gene	7	30464773	30490172	-1	2						ENSG00000176601	MAP3K19	2		ortholog_one2one	84.6561	12.0482	100	59.68
ENSGALG00000012207	CCNT2	cyclin T2 (R-GGA-6796648, Reactome gene record; description: TP53 Regulates Transcription of DNA Repair Genes)	7	30476368	30482109	1	1						ENSG00000082258	CCNT2	2	1	ortholog_one2many	75.6487	51.9178	75	88.23
ENSGALG00000028457		novel gene	7	30490902	30497261	-1	1
ENSGALG00000012214	RAB3GAP1	RAB3 GTPase activating protein catalytic subunit 1	7	30501294	30520598	1	1						ENSG00000115839	RAB3GAP1	2	1	ortholog_one2one	83.0375	85.2227	100	100
ENSGALG00000054624		novel gene	7	30521761	30531032	-1	1
ENSGALG00000012223	ZRANB3	zinc finger RANBP2-type containing 3	7	30533313	30553147	-1	1						ENSG00000121988	ZRANB3	2	1	ortholog_one2one	72.381	28.1742	100	63.35
ENSGALG00000012246	R3HDM1	R3H domain containing 1	7	30584704	30627356	1	3						ENSG00000048991	R3HDM1	2	1	ortholog_one2one	71.9315	68.7273	100	97.64
ENSGALG00000018332	gga-mir-128-1	MIR128-1, microRNA 128-1	7	30614322	30614403	1	1						ENSG00000207654	MIR128-1	2		ortholog_one2one	96.3415	96.3415
ENSGALG00000012259	UBXN4	UBX domain protein 4	7	30632908	30646566	1	2
ENSGALG00000012260	LCT	lactase	7	30647554	30663466	-1	1						ENSG00000115850	LCT	2	1	ortholog_one2one	62.4289	62.6881	100	89.75
ENSGALG00000012348	MCM6	minichromosome maintenance complex component 6	7	30665923	30679252	-1	1						ENSG00000076003	MCM6	2	1	ortholog_one2one	87.3939	87.8197	100	99.15
ENSGALG00000012355	DARS	aspartyl-tRNA synthetase	7	30683175	30721164	-1	2						ENSG00000115866	DARS1	2	1	ortholog_one2one	89.4632	89.8204	100	95.54
ENSGALG00000012357	CXCR4	C-X-C motif chemokine receptor 4	7	30761616	30764299	-1	1						ENSG00000121966	CXCR4	2	1	ortholog_one2one	79.2818	80.618	100	96.34
ENSGALG00000049931		novel gene	7	30829890	30840195	1	3
ENSGALG00000004472	ASTN1	astrotactin 1	8	7112556	7151143	1	1						ENSG00000152092	ASTN1	1	ortholog_one2one	93.4572	89.4127	100	99.68	1
ENSGALG00000040432	PAPPA2	pappalysin 2	8	7158790	7231728	-1	1						ENSG00000116183	PAPPA2	1	ortholog_one2one	63.5243	57.5656	100	89.51	1
ENSGALG00000004500	RFWD2	ring finger and WD repeat domain 2, also COP1	8	7250615	7378011	1	3						ENSG00000143207	COP1	1	ortholog_one2one	85.4772	84.5417	100	98.06	1
ENSGALG00000025585	LOC112532958	SCARNA3, small Cajal body-specific RNA 3	8	7361204	7361336	1	1						ENSG00000252906	SCARNA3	1	ortholog_one2one	69.1729	64.3357
ENSGALG00000004526	TNR	tenascin R	8	7387437	7436311	1	2						ENSG00000116147	TNR	1	ortholog_one2one	75.0185	74.7423	100	100	1
ENSGALG00000030543		novel gene	8	7448719	7449048	1	1
ENSGALG00000004538	TNN	tenascin N	8	7454048	7474177	-1	2						ENSG00000120332	TNN	1	ortholog_one2one	60.3556	52.271	100	99.04	1
ENSGALG00000030028	MRPS14	mitochondrial ribosomal protein S14	8	7476798	7479199	1	1						ENSG00000120333	MRPS14	1	ortholog_one2one	78.5714	77.3438	100	88.19	1
ENSGALG00000004554	CACYBP	calcyclin binding protein	8	7478362	7485785	-1	1	Chu et al 2019				interacts with Newcastle disease virus V protein, regulating cell apoptosis and viral replication	ENSG00000116161	CACYBP	1	ortholog_one2one	69.6833	67.5439	100	97.42	1
ENSGALG00000048042	RABGAP1L	RAB GTPase activating protein 1 like	8	7491706	7502252	-1	1	Zhang et al 2019				candidate gene for plasma very low-density lipoprotein concentration in chicken	ENSG00000152061	RABGAP1L	1	ortholog_one2many	2.3622	0.736196	100	50.17
ENSGALG00000004578	RABGAP1L	RAB GTPase activating protein 1 like	8	7505125	7691141	-1	2	Zhang et al 2019				candidate gene for plasma very low-density lipoprotein concentration in chicken	ENSG00000152061	RABGAP1L	1	ortholog_one2many	84.9265	85.0307	100	97.03	1
ENSGALG00000004587	RC3H1	ring finger and CCCH-type domains 1	8	7719525	7758539	1	4						ENSG00000135870	RC3H1	1	ortholog_one2one	88.5099	87.0256	100	100	1
ENSGALG00000011041	DNAJC6	DnaJ heat shock protein family (Hsp40) member C6	8	28628003	28668296	1	2						ENSG00000116675	DNAJC6	1	1	ortholog_one2one	74.973	71.6495	100	99.22
ENSGALG00000011047	LEPROT	leptin receptor overlapping transcript	8	28669447	28675292	1	1						ENSG00000213625	LEPROT	1	1	ortholog_one2one	63.3588	58.042	100	80.7
ENSGALG00000011058	LEPR	leptin receptor	8	28687054	28717255	1	1	Qanbari et al 2019	El Moujahid et al 2014	Qanbari et al 2012		candidate gene suggestive of production-oriented selection; associated with growth and feed efficiency in meat-type chickens; candidate gene in laying hens; signal of selective sweeps	ENSG00000116678	LEPR	1	ortholog_one2one	47.9094	47.2103	100	84.79	1
ENSGALG00000029375		novel gene	8	28721901	28731753	-1	2
ENSGALG00000027565		novel gene	8	28769250	28834409	1	1
ENSGALG00000011094	PDE4B	phosphodiesterase 4B	8	28854640	28875786	1	1						ENSG00000184588	PDE4B	1	1	ortholog_one2one	89.8757	68.75	100	85.72
ENSGALG00000011113	SGIP1	SH3 domain GRB2 like endophilin interacting protein 1	8	28885345	28911667	1	1						ENSG00000118473	SGIP1	1	1	ortholog_one2one	75.7344	69.0338	100	88.49
ENSGALG00000045792		novel gene	8	28922179	28927259	-1	1						ENSG00000152763	DNAI4	1		ortholog_one2many	56.8528	13.2075	100	59.9
ENSGALG00000047760		novel gene	8	28928364	28929663	-1	1						ENSG00000152763	DNAI4	1		ortholog_one2many	43.75	7.42925	100	53.5
ENSGALG00000011118	MIER1	MIER1 transcriptional regulator	8	28936620	28965800	1	3						ENSG00000198160	MIER1	1	1	ortholog_one2one	84.1509	78.938	100	93.32
ENSGALG00000011121	SLC35D1	solute carrier family 35 member D1	8	28969156	28975854	-1	2						ENSG00000116704	SLC35D1	1	1	ortholog_one2one	58.1053	77.7465	100	92.12
ENSGALG00000011222	IL12RB2	interleukin 12 receptor subunit beta 2	8	28999313	29014127	1	1						ENSG00000081985	IL12RB2	1	1	ortholog_one2one	31.5668	31.7865	100	44.34
ENSGALG00000011229	SERBP1	SERPINE1 mRNA binding protein 1	8	29018004	29036076	-1	2						ENSG00000142864	SERBP1	1	1	ortholog_one2one	75.6818	81.6176	100	95.66
ENSGALG00000025977	GADD45A	growth arrest and DNA damage inducible alpha	8	29041359	29042869	1	1						ENSG00000116717	GADD45A	1	1	ortholog_one2one	80.8917	76.9697	100	96.17
ENSGALG00000026591	GNG12	G protein subunit gamma 12	8	29045392	29063231	-1	3						ENSG00000172380	GNG12	1	1	ortholog_one2one	82.1918	83.3333	100	100
ENSGALG00000011238	WLS	wntless Wnt ligand secretion mediator	8	29072809	29096474	-1	1						ENSG00000116729	WLS	1	1	ortholog_one2one	82.2551	81.9521	100	96.3
ENSGALG00000027802	gga-mir-6653	MIR6653, microRNA 6653	8	29101959	29102068	-1	1
ENSGALG00000011255	MCCC2L	methylcrotonoyl-Coenzyme A carboxylase 2-like	8	29113515	29124276	1	2
ENSGALG00000011259	RPE65	RPE65, retinoid isomerohydrolase	8	29124295	29130623	-1	1	Wang et al 2017				expression of RPE65 down-regulated in rose-comb chickens; related to retinol metabolism	ENSG00000116745	RPE65	1	1	ortholog_one2one	90.1887	89.6811	100	99.67
ENSGALG00000011275	DEPDC1	DEP domain containing 1	8	29133310	29143643	-1	2						ENSG00000024526	DEPDC1	1	1	ortholog_one2one	61.0837	61.1591	100	98.1
ENSGALG00000011284	LRRC7	leucine rich repeat containing 7	8	29260098	29332676	1	2						ENSG00000033122	LRRC7	1	1	ortholog_one2one	85.1729	81.3333	100	95.39
ENSGALG00000049561		novel gene	8	29333148	29339377	-1	1
ENSGALG00000011301	LRRC40	leucine rich repeat containing 40	8	29340044	29355899	-1	1						ENSG00000066557	LRRC40	1	1	ortholog_one2one	69.6517	69.7674	100	91.87
ENSGALG00000011305	SRSF11	serine and arginine rich splicing factor 11	8	29357735	29375787	1	2						ENSG00000116754	SRSF11	1	1	ortholog_one2one	81.3309	90.9091	100	91.42
ENSGALG00000047190		novel gene	8	29380976	29385711	-1	1						ENSG00000118454	ANKRD13C	1	1	ortholog_one2many	95.3947	26.8022	100	67.98
ENSGALG00000031210	(ANKRD13C)	ankyrin repeat domain 13C	8	29389240	29401259	-1	1	Shah et al 2016				candidate gene for feed conversion ratio	ENSG00000118454	ANKRD13C	1	ortholog_one2many	76.3889	30.4991	100	73.98	1
ENSGALG00000011331	CTH	cystathionine gamma-lyase	8	29405130	29420571	1	1						ENSG00000116761	CTH	1	1	ortholog_one2one	76.9424	75.8025	100	96.42
ENSGALG00000023142	PTGER3	prostaglandin E receptor 3	8	29452244	29460129	-1	1						ENSG00000050628	PTGER3	1	1	ortholog_one2one	65.1351	57.6555	100	92.86
ENSGALG00000011340	ZRANB2	zinc finger RANBP2-type containing 2	8	29461007	29472794	-1	1						ENSG00000132485	ZRANB2	1	1	ortholog_one2one	93.1138	94.2424	100	100
ENSGALG00000011350	NEGR1	neuronal growth regulator 1	8	29514747	29680796	-1	4						ENSG00000172260	NEGR1	1	1	ortholog_one2one	52.4	74.0113	100	90.43
ENSGALG00000053222		novel gene	8	29520723	29561583	1	3
ENSGALG00000047624		novel gene	8	29804827	29864064	1	2
ENSGALG00000051637		novel gene	8	29813975	29863880	-1	2
ENSGALG00000026958	FPGT	fucose-1-phosphate guanylyltransferase	8	29906699	29911129	1	1						ENSG00000254685	FPGT	1	1	ortholog_one2one	61.7496	60.6061	100	92.62
ENSGALG00000011353	TNNI3K	TNNI3 interacting kinase	8	29915375	29960430	1	1						ENSG00000116783	TNNI3K	1	1	ortholog_one2many	90.8764	90.6587	100	100
ENSGALG00000011353	TNNI3K	TNNI3 interacting kinase	8	29915375	29960430	1	1						ENSG00000259030	FPGT-TNNI3K	1	1	ortholog_one2many	89.7959	79.9145	100	93.38
ENSGALG00000011356	ERICH3	glutamate-rich protein 3	8	29930523	29974805	-1	3						ENSG00000178965	ERICH3	1		ortholog_one2one	26.5356	21.1765	100	33.81
ENSGALG00000011361	CRYZ	crystallin zeta	8	29982323	29988079	-1	1						ENSG00000116791	CRYZ	1	1	ortholog_one2one	69.4864	69.9088	100	89.13
ENSGALG00000032549	TYW3	tRNA-yW synthesizing protein 3 homolog	8	29988144	29991956	1	1	Lawal et al 2018				signal of selective sweeps	ENSG00000162623	TYW3	1	ortholog_one2one	48.855	49.4208	75	58.51	1
ENSGALG00000049306		novel gene	8	30021556	30031380	-1	1
ENSGALG00000011379	SLC44A5	solute carrier family 44 member 5	8	30055243	30137386	-1	4						ENSG00000137968	SLC44A5	1	1	ortholog_one2one	64.6154	64.2559	100	97.98
ENSGALG00000011369	LHX8	LIM homeobox 8	8	30056346	30067892	1	1						ENSG00000162624	LHX8	1	1	ortholog_one2one	88.1844	85.9551	75	95.37
ENSGALG00000011388	RABGGTB	Rab geranylgeranyltransferase beta subunit	8	30140039	30151687	1	2						ENSG00000137955	RABGGTB	1	1	ortholog_one2one	91.2387	91.2387	50	99.72
ENSGALG00000017875	LOC112532953	small nucleolar RNA SNORD45	8	30140894	30140976	1	1						ENSG00000200051	AC011399.1	5		ortholog_one2many	71.0843	76.6234
ENSGALG00000017875	LOC112532953	small nucleolar RNA SNORD45	8	30140894	30140976	1	1						ENSG00000206620	SNORD45C	1		ortholog_one2many	78.3133	82.2785
ENSGALG00000017875	LOC112532953	small nucleolar RNA SNORD45	8	30140894	30140976	1	1						ENSG00000252438	AL391314.1	10		ortholog_one2many	65.0602	73.9726
ENSGALG00000017876	LOC112532951	small nucleolar RNA SNORD45	8	30142420	30142504	1	1						ENSG00000200706	AL033518.1	6		ortholog_one2many	62.3529	73.6111
ENSGALG00000017876	LOC112532951	small nucleolar RNA SNORD45	8	30142420	30142504	1	1						ENSG00000276643	AL627443.2	6		ortholog_one2many	64.7059	76.3889
ENSGALG00000017876	LOC112532951	small nucleolar RNA SNORD45	8	30142420	30142504	1	1						ENSG00000200422	AL590229.1	X		ortholog_one2many	63.5294	75
ENSGALG00000017876	LOC112532951	small nucleolar RNA SNORD45	8	30142420	30142504	1	1						ENSG00000201487	SNORD45B	1		ortholog_one2many	69.4118	81.9444
ENSGALG00000011392	MSH4	mutS homolog 4	8	30152808	30177132	1	2						ENSG00000057468	MSH4	1	1	ortholog_one2one	74.6014	69.9786		91.18
ENSGALG00000005505	PIK3CB	phosphatidylinositol-4,5-bisphosphate 3-kinase catalytic subunit beta	9	5767466	5850702	-1	1	Luo et al 2018				associated with white/red earlobe color formation in chicken	ENSG00000051382	PIK3CB	3	1	ortholog_one2one	86.5854	86.2617	50	100
ENSGALG00000029282	FOXL2	forkhead box L2	9	5874581	5875710	-1	1	Luo et al 2020	Qin et al 2015			important for cell proliferation, cycle, DNA replication, ovarian development and maintenance; associated with egg production traits	ENSG00000183770	FOXL2	3	1	ortholog_one2one	75.7377	61.4362	50	97.51
ENSGALG00000054925		novel gene	9	5904360	5965738	-1	3
ENSGALG00000005367	MRPS22	mitochondrial ribosomal protein S22	9	6033561	6038799	1	1						ENSG00000175110	MRPS22	3	1	ortholog_one2one	39.2453	57.7778	100	69.54
ENSGALG00000005357	COPB2	coatomer protein complex subunit beta 2	9	6039052	6053320	-1	1						ENSG00000184432	COPB2	3	1	ortholog_one2one	92.552	93.2671	100	97.13
ENSGALG00000005327	RBP2	retinol binding protein 2	9	6067154	6078035	-1	1						ENSG00000114113	RBP2	3	1	ortholog_one2one	75.5556	76.1194	100	99
ENSGALG00000037875	RBP1	retinol binding protein 1	9	6093531	6111344	-1	1						ENSG00000114115	RBP1	3	1	ortholog_one2one	83.7037	57.3604	100	84.65
ENSGALG00000026187	NMNAT3	nicotinamide nucleotide adenylyltransferase 3	9	6113593	6134505	-1	3						ENSG00000163864	NMNAT3	3	1	ortholog_one2one	53.6082	45.0867	75	67.83
ENSGALG00000047876		novel gene	9	6142153	6144753	-1	1
ENSGALG00000050790		novel gene	9	6146837	6153432	1	2
ENSGALG00000053777		novel gene	9	6185994	6261633	1	2
ENSGALG00000049259		novel gene	9	6285018	6289434	1	1
ENSGALG00000031929	KCNMB2	potassium calcium-activated channel subfamily M regulatory beta subunit 2	9	17771710	17887810	-1	2						ENSG00000275163	AC117457.1	3	ortholog_one2many	81.9549	92.766	100	100	1
ENSGALG00000031929	KCNMB2	potassium calcium-activated channel subfamily M regulatory beta subunit 2	9	17771710	17887810	-1	2						ENSG00000197584	KCNMB2	3	ortholog_one2many	81.9549	92.766	100	100	1
ENSGALG00000050743		novel gene	9	17900261	17996324	1	2
ENSGALG00000029432		novel gene	9	18029692	18051031	1	1
ENSGALG00000039182	TBL1XR1	transducin beta like 1 X-linked receptor 1	9	18059871	18184272	1	4						ENSG00000177565	TBL1XR1	3	ortholog_one2one	99.4152	99.2218	100	100	1
ENSGALG00000053045		novel gene	9	18187677	18189738	1	1
ENSGALG00000050658		novel gene	9	18201492	18265446	1	1
ENSGALG00000010302	SLC33A1	solute carrier family 33 member 1	9	23104838	23115100	1	1						ENSG00000169359	SLC33A1	3	1	ortholog_one2many	74.4574	81.2386	100	95.7
ENSGALG00000010302	SLC33A1	solute carrier family 33 member 1	9	23104838	23115100	1	1						ENSG00000284952	AC104472.3	3	1	ortholog_one2many	37.2287	63.5328	100	82.58
ENSGALG00000026293	C3orf33	chromosome 3 open reading frame 33	9	23117488	23121392	1	2						ENSG00000174928	C3orf33	3	1	ortholog_one2one	47.9167	39.1156	100	63.67
ENSGALG00000010312	PLCH1	phospholipase C eta 1	9	23132124	23185052	1	5	Ha et al 2008				expression of PLCH1 lower in the male duct at day 9 of embryo development compared to that of the female duct	ENSG00000114805	PLCH1	3	1	ortholog_one2one	67.4033	64.8553	100	95.92
ENSGALG00000010331	MME	membrane metalloendopeptidase	9	23214990	23250380	-1	1						ENSG00000196549	MME	3	1	ortholog_one2one	78.6667	75.641	100	96.58
ENSGALG00000010337	GPR149	G protein-coupled receptor 149	9	23314217	23335415	1	1						ENSG00000174948	GPR149	3	1	ortholog_one2one	60.3043	59.6443	100	93.68
ENSGALG00000043082	DHX36	DEAH-box helicase 36	9	23339007	23355944	1	1	Sato et al 2015	Sazanov et al 2005			RNA sensor in innate immunity for recognizing viral RNA; located within breakpoint of evolutionary conservation between human and chicken chromosomes	ENSG00000174953	DHX36	3	1	ortholog_one2one	80.0405	78.373	100	91.97
ENSGALG00000010352	ARHGEF26	Rho guanine nucleotide exchange factor 26	9	23361907	23405126	-1	2						ENSG00000114790	ARHGEF26	3	1	ortholog_one2one	73.852	66.4753	100	92.41
ENSGALG00000042553	RAP2B	RAP2B, member of RAS oncogene family	9	23486507	23490259	-1	1						ENSG00000181467	RAP2B	3	1	ortholog_one2one	88.983	57.377	100	95.07
ENSGALG00000010357	P2RY1	purinergic receptor P2Y1	9	23519306	23520980	-1	1						ENSG00000169860	P2RY1	3	1	ortholog_one2one	86.1878	83.6461	100	100
ENSGALG00000029190	MBNL1	muscleblind like splicing regulator 1	9	23532039	23579253	-1	3						ENSG00000152601	MBNL1	3	1	ortholog_one2one	99.2481	99	100	86.58
ENSGALG00000048824		novel gene	9	23580459	23590269	-1	2
ENSGALG00000053278	SUCNR1	succinate receptor 1	9	23590632	23593408	-1	1						ENSG00000198829	SUCNR1	3	1	ortholog_one2one	59.9369	56.8862	100	92.45
ENSGALG00000032147	gga-mir-1754	MIR1754, microRNA 1754	9	23593477	23593538	-1	1
ENSGALG00000010364	AADAC	arylacetamide deacetylase	9	23596912	23603064	-1	1						ENSG00000114771	AADAC	3	1	ortholog_one2one	57.3201	57.8947	75	97.47
ENSGALG00000044293	IGSF10	immunoglobulin superfamily member 10	9	23634895	23640384	1	1	Qanbari et al 2019				candidate gene implicated in age at puberty	ENSG00000152580	IGSF10	3	ortholog_one2many	36.2963	22.4171	75	44.1
ENSGALG00000054344		novel gene	9	23642193	23643498	1	1						ENSG00000152580	IGSF10	3		ortholog_one2many	63.4921	6.09989	75	62.71
ENSGALG00000010370	MED12L	mediator complex subunit 12 like	9	23652600	23746699	-1	1						ENSG00000144893	MED12L	3	1	ortholog_one2one	88.5634	73.2867		94.53
ENSGALG00000039432	P2RY13	purinergic receptor P2Y13	9	23681494	23683248	1	1						ENSG00000181631	P2RY13	3	1	ortholog_one2one	58.309	56.4972	75	91.33
ENSGALG00000038275	gga-mir-1793	MIR1793, microRNA 1793	9	23692780	23692876	-1	1
ENSGALG00000010377	GPR87	G protein-coupled receptor 87	9	23696323	23697949	1	1						ENSG00000138271	GPR87	3	1	ortholog_one2one	81.2325	81.0056	100	91.17
ENSGALG00000040367	P2RY14	purinergic receptor P2Y, G-protein coupled, 14	9	23707719	23714978	1	1						ENSG00000174944	P2RY14	3	1	ortholog_one2one	60.5341	60.355	100	100
ENSGALG00000040561	GPR171	G protein-coupled receptor 171	9	23717093	23720109	1	1						ENSG00000174946	GPR171	3	1	ortholog_one2one	67.0769	68.3386	100	96.61
ENSGALG00000010384	CLRN1	clarin 1	9	23749597	23753278	1	1						ENSG00000163646	CLRN1	3	1	ortholog_one2one	71.1207	67.3469	100	97.38
ENSGALG00000048493		novel gene	9	23760796	23762556	1	1
ENSGALG00000010395	SIAH2	siah E3 ubiquitin protein ligase 2	9	23766368	23771115	1	1						ENSG00000181788	SIAH2	3	1	ortholog_one2one	91.8495	90.4321	100	100
ENSGALG00000035439	gga-mir-6556	MIR6556, microRNA 6556	9	23772937	23773042	-1	1
ENSGALG00000010399	SELENOT	selenoprotein T	9	23785352	23791069	-1	1						ENSG00000198843	SELENOT	3	1	ortholog_one2one	86.9347	88.7179	100	99.11
ENSGALG00000010401	EIF2A	eukaryotic translation initiation factor 2A	9	23791276	23804409	-1	1						ENSG00000144895	EIF2A	3	1	ortholog_one2one	84.1297	84.2735	100	100
ENSGALG00000037325	SERP1	stress associated endoplasmic reticulum protein 1	9	23804524	23806330	1	1						ENSG00000120742	SERP1	3	1	ortholog_one2one	81.8182	69.2308	100	84.92
ENSGALG00000027591	TSC22D2	TSC22 domain family member 2	9	23808872	23832717	-1	3						ENSG00000196428	TSC22D2	3	1	ortholog_one2one	58.3634	62.1795	100	96.21
ENSGALG00000046846		novel gene	9	23843069	23858982	-1	1
ENSGALG00000054686	PFN2	profilin 2	9	23902795	23907839	1	1						ENSG00000070087	PFN2	3	1	ortholog_one2one	92.8571	69.1489	100	100
ENSGALG00000010411	RNF13	ring finger protein 13	9	23911969	23940203	-1	2						ENSG00000082996	RNF13	3	1	ortholog_one2one	90.5512	90.5512	100	100
ENSGALG00000028001	COMMD2	COMM domain containing 2	9	23940328	23945166	1	2						ENSG00000114744	COMMD2	3	1	ortholog_one2one	56.6265	70.8543	100	88.72
ENSGALG00000010412	WWTR1	WW domain containing transcription regulator 1	9	23950498	23990584	1	1						ENSG00000018408	WWTR1	3	1	ortholog_one2one	82.1244	79.25	100	100
ENSGALG00000010427	TM4SF4	transmembrane 4 L six family member 4	9	23998508	24002932	-1	1						ENSG00000169903	TM4SF4	3	1	ortholog_one2one	72.6368	72.2772	100	97.11
ENSGALG00000054252	TM4SF1	transmembrane 4 L six family member 1	9	24026066	24031359	1	1						ENSG00000169908	TM4SF1	3	1	ortholog_one2one	63.5468	63.8614	100	87.86
ENSGALG00000038747	TM4SF18	transmembrane 4 L six family member 18	9	24036053	24042090	1	2						ENSG00000163762	TM4SF18	3	1	ortholog_one2one	58.7065	58.7065	100	93.61
ENSGALG00000030773	CP	ceruloplasmin	9	24039075	24062914	1	3						ENSG00000047457	CP	3	1	ortholog_one2one	55.1181	59.1549	100	86.97
ENSGALG00000040089	HPS3	HPS3, biogenesis of lysosomal organelles complex 2 subunit 1	9	24057105	24083265	-1	2						ENSG00000163755	HPS3	3	1	ortholog_one2one	58.8878	59.0637	75	100
ENSGALG00000006241	TUBA3E	tubulin alpha-3 chain-like (or LOC425049)	9	24085087	24091634	-1	1						ENSG00000198033	TUBA3C	13		ortholog_one2many	99.1111	99.1111		0.7
ENSGALG00000006241	TUBA3E	tubulin alpha-3 chain-like (or LOC425049)	9	24085087	24091634	-1	1						ENSG00000152086	TUBA3E	2		ortholog_one2many	97.7778	97.7778		0
ENSGALG00000006241	TUBA3E	tubulin alpha-3 chain-like (or LOC425049)	9	24085087	24091634	-1	1						ENSG00000075886	TUBA3D	2		ortholog_one2many	99.1111	99.1111		0
ENSGALG00000035535	GYG1	glycogenin 1	9	24095782	24111128	-1	1						ENSG00000163754	GYG1	3	1	ortholog_one2one	71.988	68.2857	50	99.35
ENSGALG00000006297	TRPC7	transient receptor potential cation channel subfamily C member 7	13	15696791	15759768	1	6						ENSG00000069018	TRPC7	5	1	ortholog_one2one	94.49	93.5035	75	99.92
ENSGALG00000051104	LOC101749540	uncharacterized LOC101749540	13	15795525	15799585	1	1
ENSGALG00000006309	SMAD5	SMAD family member 5	13	15805507	15833180	-1	1						ENSG00000113658	SMAD5	5	1	ortholog_one2one	96.5591	96.5591	75	100
ENSGALG00000051233		novel gene	13	15839853	15871436	-1	1
ENSGALG00000051802		novel gene	13	15840581	15871436	-1	1
ENSGALG00000029429	TGFBI	transforming growth factor beta induced	13	15872416	15893088	-1	1	Jahejo et al 2020	Roly et al 2020			related to angiogenesis at tibial lesions in broiler chickens; candidate gene for Müllerian duct development and its disorders	ENSG00000120708	TGFBI	5	1	ortholog_one2one	78.2353	77.8917	75	96.57
ENSGALG00000006323	LECT2	leukocyte cell derived chemotaxin 2	13	15913091	15918063	1	1	Piórkowska et al 2020	Dong et al 2017			candidate gene involved in chicken growth control, overexpressed in low growth rate broiler cockerels; related to response to Marek’s disease	ENSG00000145826	LECT2	5	ortholog_one2one	23.2919	49.6689	75	46.97
ENSGALG00000006327	FBXL21	F-box and leucine rich repeat protein 21	13	15919410	15932584	-1	2
ENSGALG00000006329	IL9	interleukin 9	13	15943328	15957612	-1	2	Biscarini et al 2010				associated with feather pecking and damage in laying hens	ENSG00000145839	IL9	5		ortholog_one2one	28.2609	27.0833		0
ENSGALG00000051859		novel gene	13	15954500	15955189	1	1
ENSGALG00000006341	SLC25A48	solute carrier family 25 member 48	13	15959333	15976071	-1	1						ENSG00000145832	SLC25A48	5	1	ortholog_one2one	58.3673	39.071	75	91.33
ENSGALG00000054485		novel gene	13	18230463	18247055	-1	3
ENSGALG00000007404	YIPF5	Yip1 domain family member 5	13	18256584	18263765	-1	1						ENSG00000145817	YIPF5	5	1	ortholog_one2one	89.3701	88.3269	100	100
ENSGALG00000037523	LOC112533400	uncharacterized LOC112533400	13	18263915	18269248	1	1
ENSGALG00000012322	KCTD16	potassium channel tetramerization domain containing 16	13	18270817	18306102	1	1						ENSG00000183775	KCTD16	5	1	ortholog_one2one	89.4614	89.2523	100	100
ENSGALG00000049639		novel gene	13	18410979	18421778	-1	2
ENSGALG00000054654		novel gene	13	18438490	18446904	-1	2
ENSGALG00000052007		novel gene	13	18452183	18465949	-1	3
ENSGALG00000045847	GRXCR2	glutaredoxin and cysteine rich domain containing 2	13	18466510	18483465	-1	1						ENSG00000204928	GRXCR2	5	1	ortholog_one2one	56.8182	30.2419	100	64.55
ENSGALG00000043904	SH3RF2	SH3 domain containing ring finger 2	13	18478205	18497381	1	1	Rubin et al 2010				candidate gene in broilers; signal of selective sweeps; gene deletion associated with increased growth; lies within a QTL region for body weight	ENSG00000156463	SH3RF2	5	ortholog_one2one	55.5901	49.1084	100	80.58	1
ENSGALG00000007494	LARS1	leucyl-tRNA synthetase	13	18498942	18524347	-1	2						ENSG00000133706	LARS1	5	1	ortholog_one2one	87.0008	87.0748	100	99.84
ENSGALG00000007516	RBM27	RNA binding motif protein 27	13	18524937	18544949	1	1						ENSG00000275740	AC091959.1	5	1	ortholog_one2many	74.6521	73.1256	100	93.62
ENSGALG00000007516	RBM27	RNA binding motif protein 27	13	18524937	18544949	1	1						ENSG00000091009	RBM27	5	1	ortholog_one2many	78.7276	74.717	100	95.29
ENSGALG00000043334	POU4F3	POU class 4 homeobox 3	13	18556346	18557607	1	1						ENSG00000091010	POU4F3	5	1	ortholog_one2one	79.4479	76.6272	100	100
ENSGALG00000007528	TCERG1	transcription elongation regulator 1	13	18567870	18598661	1	2						ENSG00000113649	TCERG1	5	1	ortholog_one2one	95.542	84.574	100	94.6
ENSGALG00000007565	PPP2R2B	protein phosphatase 2 regulatory subunit Bbeta	13	18602029	18670143	-1	3						ENSG00000156475	PPP2R2B	5	1	ortholog_one2one	91.7211	82.7112	100	99.55
ENSGALG00000025295	gga-mir-1576	MIR1576, microRNA 1576	13	18641589	18641683	1	1
ENSGALG00000029195	STK32A	serine/threonine kinase 32A	13	18677413	18699290	1	1	Liu et al 2018				candidate gene associated with cock comb size	ENSG00000169302	STK32A	5	1	ortholog_one2one	74.6835	72.4816	100	72.49
ENSGALG00000007582	DPYSL3	dihydropyrimidinase like 3	13	18700534	18731040	-1	3						ENSG00000113657	DPYSL3	5	1	ortholog_one2one	87.3089	83.4795	75	83.74
ENSGALG00000048631		novel gene	13	18739139	18745420	-1	1
ENSGALG00000007593	JAKMIP2	janus kinase and microtubule interacting protein 2	13	18752656	18788177	-1	3						ENSG00000176049	JAKMIP2	5	1	ortholog_one2one	94.3902	94.3902	50	97.99
ENSGALG00000007610	CDC23	cell division cycle 23	13	18789653	18800044	-1	2						ENSG00000094880	CDC23	5	1	ortholog_one2one	89.916	89.6147	50	98.47
ENSGALG00000007620	GFRA3	GDNF family receptor alpha 3	13	18825211	18833164	-1	1						ENSG00000146013	GFRA3	5	1	ortholog_one2one	33.4123	35.25	50	16.42
ENSGALG00000007642	CTBPL	C-terminal binding protein-like	13	18845582	18856700	1	1
ENSGALG00000007663	KDM3B	lysine demethylase 3B	13	18859815	18904338	1	3						ENSG00000120733	KDM3B	5	1	ortholog_one2one	83.5443	82.4531	100	98.67
ENSGALG00000007307	USP7	ubiquitin specific peptidase 7	14	10319365	10384016	1	1	Wang et al 2015				candidate gene for protective antibodies against Newcastle disease and infectious bronchitis viruses	ENSG00000187555	USP7	16	1	ortholog_one2one	94.9183	91.9965	100	96.24
ENSGALG00000047736		novel gene	14	10412942	10424444	1	2
ENSGALG00000053043	CARHSP1	calcium regulated heat stable protein 1	14	10426231	10453559	1	3						ENSG00000153048	CARHSP1	16	1	ortholog_one2one	66.1017	79.5918	100	0
ENSGALG00000007326	PMM2	phosphomannomutase 2	14	10454197	10461151	-1	1						ENSG00000140650	PMM2	16	1	ortholog_one2one	84.6154	84.9594	100	100
ENSGALG00000052488	TMEM186	transmembrane protein 186	14	10461813	10463512	1	1						ENSG00000184857	TMEM186	16	1	ortholog_one2one	33.0578	37.5587	100	68.99
ENSGALG00000007334	ABAT	4-aminobutyrate aminotransferase	14	10466461	10508368	-1	3						ENSG00000183044	ABAT	16	1	ortholog_one2one	86.8	84.2718	100	94.02
ENSGALG00000033603	METTL22	methyltransferase like 22	14	10511222	10519988	-1	1						ENSG00000067365	METTL22	16	1	ortholog_one2one	56.743	55.198	100	76.7
ENSGALG00000039005	TMEM114	transmembrane protein 114	14	10525431	10535948	1	1						ENSG00000232258	TMEM114	16	1	ortholog_one2one	65.4028	61.8834	75	100
ENSGALG00000052131		novel gene	14	10583359	10643196	-1	1
ENSGALG00000053644		novel gene	14	10699700	10721448	-1	1
ENSGALG00000052773		novel gene	14	10860140	10870329	1	2
ENSGALG00000049349		novel gene	14	10869282	10886566	-1	2
ENSGALG00000054452		novel gene	14	10931403	10996674	-1	1
ENSGALG00000032287	ATP2A2	ATPase sarcoplasmic/endoplasmic reticulum Ca2+ transporting 2	15	5600483	5641499	-1	1	Jingting et al 2017				candidate gene for myofiber composition	ENSG00000174437	ATP2A2	12	1	ortholog_one2one	93.762	93.762	75	100
ENSGALG00000004493	RSRC2	arginine and serine rich coiled-coil 2	15	6192499	6204993	-1	2						ENSG00000111011	RSRC2	12	1	ortholog_one2one	93.7349	89.6313	75	88.15
ENSGALG00000050542		novel gene	18	29840	31481	-1	2
ENSGALG00000050980		novel gene	18	31718	38519	-1	2
ENSGALG00000024335		novel gene	18	43337	45028	1	1
ENSGALG00000050425		novel gene	18	43734	53380	-1	1
ENSGALG00000034134	ZNF302	zinc finger protein 302	18	55594	58969	1	1
ENSGALG00000052727		novel gene	18	80415	85973	1	1
ENSGALG00000039712	DHRS7C	dehydrogenase/reductase (SDR family) member 7C	18	118956	128669	1	1						ENSG00000184544	DHRS7C	17	1	ortholog_one2one	77.1704	76.9231		97.99
ENSGALG00000042022	GSG1L2	GSG1 like 2	18	133417	148498	-1	1						ENSG00000214978	GSG1L2	17	1	ortholog_one2one	45.2055	45.0512	50	71.4
ENSGALG00000041800	GLP2R	glucagon-like peptide 2 receptor	18	153378	196496	1	2						ENSG00000065325	GLP2R	17	1	ortholog_one2one	56.3327	53.8879	50	88.5
ENSGALG00000032452	GAS7	growth arrest specific 7	18	207371	310620	-1	1						ENSG00000007237	GAS7	17	1	ortholog_one2one	82.7004	82.3529	100	90.9
ENSGALG00000054951		novel gene	18	322440	327016	-1	1
ENSGALG00000041541		novel gene	18	332908	334903	-1	1
ENSGALG00000029660		novel gene	18	346119	360643	-1	3
ENSGALG00000027323	MYH1D	myosin, heavy chain 1D, skeletal muscle (similar to human myosin, heavy chain 1, skeletal muscle, adult)	18	376311	398842	-1	1						ENSG00000125414	MYH2	17	1	ortholog_one2many	90.1031	90.0567	100	2.61
ENSGALG00000042257	MYH1F	myosin, heavy chain 1F, skeletal muscle (similar to human myosin, heavy chain 1, skeletal muscle, adult)	18	407275	424203	-1	1	Ren et al 2021	Ren et al 2020			locus with allelic transmission ratio distortion; showed spatiotemporal allele-specific expression in the breast muscle; candidate gene for fast muscle development	ENSG00000125414	MYH2	17	1	ortholog_one2many	90.6137	90.5203	100	0.37
ENSGALG00000037864	MYH1A	myosin, heavy chain 1A, skeletal muscle (similar to human myosin, heavy chain 1, skeletal muscle, adult)	18	458826	477172	-1	1	Zhang et al 2021				candidate gene related to growth and development at early stages	ENSG00000125414	MYH2	17	1	ortholog_one2many	91.2326	91.1386	100	0.32
ENSGALG00000039977	MYH1B	myosin, heavy chain 1A, skeletal muscle (similar to human myosin, heavy chain 1, skeletal muscle, adult)	18	499232	517534	-1	1						ENSG00000125414	MYH2	17	1	ortholog_one2many	90.9465	91.0871	100	99.62
ENSGALG00000029606	MYH1E	myosin, heavy chain 1E, skeletal muscle (similar to human myosin, heavy chain 1, skeletal muscle, adult)	18	564255	586932	-1	1	Jingting et al 2017				downregulated in soleus muscle	ENSG00000125414	MYH2	17	1	ortholog_one2many	90.3043	90.2112	100	0.8
ENSGALG00000032404	MYH1C	myosin, heavy chain 1C, skeletal muscle (similar to human myosin, heavy chain 1, skeletal muscle, adult)	18	609685	626955	-1	1						ENSG00000125414	MYH2	17	1	ortholog_one2many	91.0871	91.0871	100	0.48
ENSGALG00000028612	MYH1G	myosin, heavy chain 1G, skeletal muscle (similar to human myosin, heavy chain 1, skeletal muscle, adult) (R-GGA-397014, Reactome gene record; description: Muscle contraction)	18	645073	662693	-1	1						ENSG00000125414	MYH2	17	1	ortholog_one2many	90.4173	90.4173	100	0.47
ENSGALG00000051816		novel gene	18	681062	682955	-1	1
ENSGALG00000030475	SCO1	SCO1, cytochrome c oxidase assembly protein	18	687325	694323	-1	2						ENSG00000133028	SCO1	17	1	ortholog_one2one	29.5699	54.8173	100	45.46
ENSGALG00000041763	ADPRM	ADP-ribose/CDP-alcohol diphosphatase, manganese dependent	18	693631	697542	1	2						ENSG00000170222	ADPRM	17	1	ortholog_one2one	42.0912	45.9064	75	81.09
ENSGALG00000033996	TMEM220	transmembrane protein 220	18	696091	702623	-1	3						ENSG00000187824	TMEM220	17	1	ortholog_one2one	50.2513	62.5	50	91.51
ENSGALG00000032178	MAP2K4	mitogen-activated protein kinase kinase 4	18	711826	800104	1	2						ENSG00000065559	MAP2K4	17	1	ortholog_one2one	88.2629	91.7073		87.9
ENSGALG00000025323	gga-mir-1748	MIR1748, microRNA 1748	18	786461	786541	1	1
ENSGALG00000001021	MYOCD	myocardin	18	808100	1027820	-1	3						ENSG00000141052	MYOCD	17	1	ortholog_one2one	65.859	60.6491		88.33
ENSGALG00000006963	ENDOV	endonuclease V	18	9480639	9489310	-1	2						ENSG00000173818	ENDOV	17	1	ortholog_one2one	59.4059	42.5532	100	77.9
ENSGALG00000035295	AP4B1	adaptor related protein complex 4 beta 1 subunit	26	3763945	3770521	-1	1						ENSG00000134262	AP4B1	1	1	ortholog_one2one	74.3446	53.7212	100	95.72
ENSGALG00000033513	ELL	elongation factor for RNA polymerase II	28	3997087	4031848	1	2	Tarsani et al 2020	Zhang et al 2019	Sun et al 2015		positional candidate gene for egg number in broiler breeders; candidate gene related to egg quality (yolk weight); candidate gene for plasma very low-density lipoprotein concentration in chicken	ENSG00000105656	ELL	19	ortholog_one2one	70	68.7601	100	90.25	1
ENSGALG00000040758	INSR	insulin receptor	28	4218437	4253117	-1	1	Qanbari et al 2012				candidate gene in laying hens; signal of selective sweeps	ENSG00000171105	INSR	19	ortholog_one2one	83.5347	80.0289		95.59	1
ENSGALG00000003703	USE1	unconventional SNARE in the ER 1	28	4258017	4262921	-1	1	Qanbari et al 2012	Zhang et al 2019			signal of selective sweeps; candidate gene for plasma very low-density lipoprotein concentration in chicken	ENSG00000053501	USE1	19	ortholog_one2one	74.9035	74.9035	50	94.61	1
ENSGALG00000003717	MYO9B	myosin IXB	28	4263083	4303548	-1	4	Zhang et al 2019				candidate gene for plasma very low-density lipoprotein concentration in chicken	ENSG00000099331	MYO9B	19	ortholog_one2one	63.8663	65.554	75	81.85	1
ENSGALG00000003727	HAUS8	HAUS augmin like complex subunit 8	28	4303372	4312690	1	3						ENSG00000131351	HAUS8	19	ortholog_one2one	38.4409	34.878	100	46.91	1
ENSGALG00000003742	CPAMD8	C3 and PZP like, alpha-2-macroglobulin domain containing 8	28	4313215	4353604	1	2						ENSG00000160111	CPAMD8	19	ortholog_one2one	65.9666	63.4058	100	86.6	1
ENSGALG00000044485	F2RL3	F2R like thrombin/trypsin receptor 3	28	4357088	4359894	-1	1						ENSG00000127533	F2RL3	19	ortholog_one2one	43.7824	43.8961	100	74.3	1
ENSGALG00000003771	SIN3B	SIN3 transcription regulator family member B	28	4364672	4376473	-1	1						ENSG00000127511	SIN3B	19	ortholog_one2one	86.1395	79.6902	100	98.56	1
ENSGALG00000052626		novel gene	28	4377123	4384026	1	3
ENSGALG00000003778	TMEM38A	transmembrane protein 38A	28	4384819	4391056	-1	1	Zhang et al 2019				candidate gene for plasma very low-density lipoprotein concentration in chicken	ENSG00000072954	TMEM38A	19	ortholog_one2one	76.0135	75.2508	100	100	1
ENSGALG00000027005	gga-mir-6693	MIR6693, microRNA 6693	28	4387579	4387688	1	1	Zhang et al 2019				candidate gene for plasma very low-density lipoprotein concentration in chicken
ENSGALG00000043456	SMIM7	small integral membrane protein 7	28	4391143	4393274	1	1	Zhang et al 2019				candidate gene for plasma very low-density lipoprotein concentration in chicken	ENSG00000214046	SMIM7	19	ortholog_one2one	49.5575	54.3689	100	63.71	1
ENSGALG00000027132	(MED26)	(mediator complex subunit 26)	28	4394336	4410108	1	2						ENSG00000105085	MED26	19	ortholog_one2many	68.4039	70	100	97.59	1
ENSGALG00000027132	(MED26)	(mediator complex subunit 26)	28	4394336	4410108	1	2						ENSG00000141979	AC008764.1	19	ortholog_one2many	42.8339	61.5925		93.4	1
ENSGALG00000042222		novel gene	28	4410213	4412337	-1	1
ENSGALG00000003794	SLC35E1	solute carrier family 35 member E1	28	4412468	4417567	1	1						ENSG00000127526	SLC35E1	19	ortholog_one2one	76.8473	76.0976	100	99.07	1
ENSGALG00000003824	CHERP	calcium homeostasis endoplasmic reticulum protein	28	4420685	4433351	1	1	Zhang et al 2019				candidate gene for plasma very low-density lipoprotein concentration in chicken	ENSG00000085872	CHERP	19	ortholog_one2one	78.6837	86.4078	100	95.1	1
ENSGALG00000021883	C19orf44	C19orf44 homolog	28	4433844	4437586	-1	1						ENSG00000105072	C19orf44	19	ortholog_one2one	27.0142	26.0274	100	21.78	1
ENSGALG00000003914	CALR3	calreticulin 3	28	4437755	4441529	1	2	Zhang et al 2019				candidate gene for plasma very low-density lipoprotein concentration in chicken	ENSG00000269058	CALR3	19	ortholog_one2one	47.8571	52.3438	75	77.41	1
ENSGALG00000021601	EPS15L1	epidermal growth factor receptor pathway substrate 15 like 1	28	4442380	4476748	1	3						ENSG00000127527	EPS15L1	19	ortholog_one2one	81.9743	83.956	75	98.95	1
ENSGALG00000003939	KLF2	Kruppel like factor 2	28	4484819	4487194	-1	1	Zhang et al 2019	Jahejo et al 2020			candidate gene for plasma very low-density lipoprotein concentration in chicken; related to angiogenesis at tibial lesions in broiler chickens	ENSG00000171872	KLF17	1	ortholog_many2many	21.8421	21.3368		25.67
ENSGALG00000003939	KLF2	Kruppel like factor 2	28	4484819	4487194	-1	1	Zhang et al 2019	Jahejo et al 2020			candidate gene for plasma very low-density lipoprotein concentration in chicken; related to angiogenesis at tibial lesions in broiler chickens	ENSG00000283039	KLF18	1	ortholog_many2many	20.2632	7.31939		0
ENSGALG00000054899		novel gene	28	4491793	4503865	1	2
ENSGALG00000003959	AP1M1	adaptor related protein complex 1 mu 1 subunit	28	4510264	4518819	-1	1	Zhang et al 2019	Elbeltagy et al 2019			candidate gene for plasma very low-density lipoprotein concentration in chicken; involved in endosome to melanosome transport; signal of selective sweeps	ENSG00000072958	AP1M1	19	ortholog_one2one	99.2908	96.5517	100	96.89	1
ENSGALG00000036474	FAM32A	family with sequence similarity 32 member A	28	4517934	4519217	-1	1						ENSG00000105058	FAM32A	19	ortholog_one2one	76.7857	76.7857	100	99.46	1
ENSGALG00000003978	CIB3	calcium and integrin binding family member 3	28	4519896	4523865	1	2						ENSG00000141977	CIB3	19	ortholog_one2one	73.5135	72.7273	100	92.65	1
ENSGALG00000028851	RAB8A	RAB8A, member RAS oncogene family	28	4524693	4537499	-1	1	Zhang et al 2019				candidate gene for plasma very low-density lipoprotein concentration in chicken	ENSG00000167461	RAB8A	19	ortholog_one2one	93.7198	93.7198	75	80.83	1
ENSGALG00000002563	TPM4	tropomyosin 4	28	4532733	4540968	-1	3						ENSG00000167460	TPM4	19	ortholog_one2one	87.6761	87.6761	50	83.38	1
ENSGALG00000050334		novel gene	28	4557224	4561561	1	3
ENSGALG00000046832		novel gene	28	4599903	4627687	-1	2
ENSGALG00000004048	PTPRS	protein tyrosine phosphatase, receptor type S	28	4727381	4835713	1	9	Zhang et al 2019				candidate gene for plasma very low-density lipoprotein concentration in chicken	ENSG00000105426	PTPRS	19	ortholog_one2one	85.5509	84.4969	50	95.31	1
ENSGALG00000028274	gga-mir-6666	MIR6666, microRNA 6666	28	4808669	4808772	1	1	Zhang et al 2019				candidate gene for plasma very low-density lipoprotein concentration in chicken
ENSGALG00000048613	KDM4B	lysine (K)-specific demethylase 4B	28	4837358	4929937	-1	6						ENSG00000127663	KDM4B	19	ortholog_one2one	66.1815	68.4071	75	84.17	1
ENSGALG00000034271	UHRF1	ubiquitin like with PHD and ring finger domains 1	28	4931452	4945091	-1	1						ENSG00000276043	UHRF1	19	ortholog_one2one	67.5706	69.7783	100	90.1	1
ENSGALG00000044632	PLIN3	perilipin 3	28	4952051	4961161	1	1	Zou et al 2020				associated with immunity, enhances growth performance in broilers	ENSG00000214456	PLIN5	19	ortholog_one2one	22.2689	34.3413		0
ENSGALG00000026850	TICAM1	toll like receptor adaptor molecule 1	28	4961810	4965486	1	1	Zhang et al 2019				candidate gene for plasma very low-density lipoprotein concentration in chicken	ENSG00000127666	TICAM1	19	ortholog_one2one	29.2517	30.1966	100	34.1	1
ENSGALG00000004168	FEM1A	fem-1 homolog A	28	4970129	4972661	-1	1						ENSG00000141965	FEM1A	19	ortholog_one2one	66.2745	75.7848	100	96.17	1
ENSGALG00000050487		novel gene	28	4977596	4993209	-1	3
ENSGALG00000018314	gga-mir-7-3	MIR7-3, microRNA 7-3	28	4978734	4978828	-1	1						ENSG00000207630	MIR7-3	19	ortholog_one2one	74.7368	64.5455
ENSGALG00000038462		novel gene	28	5000580	5009430	-1	2
ENSGALG00000004200	DPP9	dipeptidyl peptidase 9	28	5011472	5029347	1	3						ENSG00000142002	DPP9	19	ortholog_one2one	80.9882	84.5291	100	97.93	1
ENSGALG00000004252	LOC420160	cathepsin L1-like	28	5030693	5034171	1	4	Bae et al 2014	Obermajer et al 2008	Sazanov et al 2004		increased expression during oviduct regression; CTSs relate to extracellular matrix degradation and tissue remodeling	ENSG00000136943	CTSV	9	ortholog_many2many	49.4048	49.7006		0
ENSGALG00000004252	LOC420160	cathepsin L1-like	28	5030693	5034171	1	4	Bae et al 2014	Obermajer et al 2008	Sazanov et al 2004		increased expression during oviduct regression; CTSs relate to extracellular matrix degradation and tissue remodeling	ENSG00000135047	CTSL	9	ortholog_many2many	45.5357	44.868		0
ENSGALG00000004263	MYDGF	myeloid derived growth factor	28	5034853	5039077	1	1	Zhang et al 2021				candidate gene related to growth and development at early stages	ENSG00000074842	MYDGF	19	ortholog_one2one	53.8922	47.619	50	89.11	1
* Genes not annotated in Ensebml are shown in parentheses.
Entries in bold relate to genome-wide and other studies on selective sweeps, associations, QTLs, and candidate and differentially expressed genes.
Overlapping sweep blocks/SNPs identified in the present study are highlited with respective color.
