# Supplementary material for: Unveiling Comparative Genomic Trajectories of Selection and Key Candidate Genes in Egg-Type Russian White and Meat-Type White Cornish Chickens
Source: Biology (Basel). 2021 Sep 6;10(9):876. doi: 10.3390/biology10090876 (PMC8469556; doi:10.3390/biology10090876)
Supplement: Supplementary file 1 [file biology-10-00876-s001.zip › S7_Tab_QTLdb_comparison.xlsx]

## Sheet: QTL_by_chr_pos
Table S7. Genomic regions identified in the RW and WC chicken breeds, which are overlapped with known associations (ASS) and QTLs (ordered by trait name)
GGA	Start Position	End Position	Breed	Type	Abbreviation	QTL ID	Trait Name	Start position	End position	Breed	SNPs	Trait Class>>Tytpe>>Trait|Ontology	Genes	Gene symbols	Gene full names
1	10699911	11339273	RW	QTL	pH	QTL: 157157	Breast muscle pH	6917412	16102360		rs13826175
1	11801390	12379289	WC	ASS	THYMWT	QTL: 101180	Thymus weight	12201791	12201831	Beijing You Chicken	rs13714696	Thymus weight|VT:thymus mass|CMO:thymus weight"
1	11801390	12379289	WC	ASS	THYMWT	QTL: 101268	Thymus weight	12201791	12201831	Beijing You Chicken	rs13714696	Thymus weight|VT:thymus mass|CMO:thymus weight"
1	11801390	12379289	WC	ASS	THYMWT	QTL: 101185	Thymus weight	12317647	12317687	Beijing You Chicken	rs13832237	Thymus weight|VT:thymus mass|CMO:thymus weight"
1	11801390	12379289	WC	ASS	THYMWT	QTL: 101181	Thymus weight	12269563	12269603	Beijing You Chicken	rs13832293	Thymus weight|VT:thymus mass|CMO:thymus weight"
1	11801390	12379289	WC	ASS	THYMWT	QTL: 101183	Thymus weight	12244094	12244134	Beijing You Chicken	rs13832327	Thymus weight|VT:thymus mass|CMO:thymus weight"
1	18055546	18742799	WC	QTL	pH	QTL: 157158	Breast muscle pH	18547486	29711531		rs13834995
1	41095175	44484517	RW	QTL	YW	QTL: 24938	Yolk weight	42044310	42991116		rs13857342
1	41095175	44484517	RW	ASS	BURSA	QTL: 101203	Bursa of Fabricius weight	43692559	43692599	Beijing You Chicken	rs317717756	Bursa of Fabricius weight|VT:bursa of Fabricius size trait"
1	41095175	44484517	RW	ASS	YW	QTL: 24940	Yolk weight	42044310	42991116		rs13753517	Yolk weight|PT:egg yolk weight|CMO:egg yolk weight fowl
1	41095175	44484517	RW	ASS	YW	QTL: 24939	Yolk weight	42044310	42991116		rs13857540	Yolk weight|PT:egg yolk weight|CMO:egg yolk weight fowl
1	41095175	44484517	RW	ASS	BW	QTL: 66036	Body weight (84 days)	44484564	44484604		rs13858917	Body weight (84 days)|VT:body mass|CMO:body weight
1	41095175	44484517	RW	QTL	BRMP	QTL: 95427	Breast muscle percentage	42370129	46996075		rs318038110
1	41095175	44484517	RW	ASS	GROW	QTL: 65829	Growth (post-challenge)	42418034	42418074		rs313472440	Growth (post-challenge)|VT:postnatal growth trait|CMO:body weight gain
1	53443836	55591205	WC	QTL	BW	QTL: 96626	Body weight (9 days)	45501491	54773135		rs14818416
1	53443836	55591205	WC	ASS	FCR	QTL: 139668	Feed conversion ratio	54874224	54874264		rs316098542	Feed conversion ratio|VT:food conversion trait|CMO:feed conversion ratio
1	53443836	55591205	WC	QTL	DUOW	QTL: 96627	Duodenum weight	51058312	55360304		rs13865892
1	53443836	55591205	WC	ASS	AGGR	QTL: 119901	Aggressive behavior	53583321	53583361		rs13653575	Aggressive behavior|VT:aggression-related behavior trait	Associated: 374093 (NCBIgene)	CRY1	cryptochrome circadian regulator 1
1	53443836	55591205	WC	ASS	ESPP	QTL: 171302	Eggshell protoporphyrin amount	55010549	55010589		rs14827543	Eggshell protoporphyrin amount
1	53443836	55591205	WC	QTL	AF	QTL: 193625	Abdominal fat weight	53914126	55103802		rs15271198
1	53443836	55591205	WC	QTL	AF	QTL: 193624	Abdominal fat weight	52797908	53910398		rs312675081
1	53443836	55591205	WC	ASS	AGGR	QTL: 119903	Aggressive behavior	54673875	54673915		rs312937613	Aggressive behavior|VT:aggression-related behavior trait	Associated: 418081 (NCBIgene)	CHST11	carbohydrate sulfotransferase 11
1	53443836	55591205	WC	ASS	FPGMT	QTL: 137118	Feather pigmentation	53934216	53934256		rs313638757	Feather pigmentation|VT:feather pigmentation trait	Associated: 418074 (NCBIgene)	NUAK1	NUAK family kinase 1
1	53443836	55591205	WC	QTL	CFC	QTL: 193637	Carcass fat content	52797908	53910398		rs312675081
1	53443836	55591205	WC	ASS	FPGMT	QTL: 137117	Feather pigmentation	53926864	53926904		rs315576321	Feather pigmentation|VT:feather pigmentation trait	Associated: 418074 (NCBIgene)	NUAK1	NUAK family kinase 1
1	53443836	55591205	WC	ASS	AGGR	QTL: 119902	Aggressive behavior	53605328	53605368		rs317194543	Aggressive behavior|VT:aggression-related behavior trait	Associated: 418068 (NCBIgene)	TMEM263	transmembrane protein 263
1	53443836	55591205	WC	ASS	AGGR	QTL: 119893	Aggressive behavior	54569830	54569870		rs317606057	Aggressive behavior|VT:aggression-related behavior trait	Associated: 418081 (NCBIgene)	CHST11	carbohydrate sulfotransferase 11
1	73523082	76422450	WC	ASS	FCR	QTL: 139747	Feed conversion ratio	76365781	76365821		rs317522517	Feed conversion ratio|VT:food conversion trait|CMO:feed conversion ratio
2	24857167	26029168	WC	QTL	PHDIG	QTL: 96617	pH of digestive tract contents	23480713	29898393		rs14152021
2	24857167	26029168	WC	QTL	pH	QTL: 157164	Breast muscle pH	24602912	33791691		rs313815017
2	24857167	26029168	WC	QTL	ESC	QTL: 24925	Eggshell color	24864622	25143692		rs15925110
2	24857167	26029168	WC	QTL	ESC	QTL: 24961	Eggshell color	24864622	25143692		rs15925110
2	69624561	70806756	WC	QTL	pH	QTL: 157165	Breast muscle pH	68548421	69847658		rs16032833
2	69808276	72600534	RW, WC	ASS	ABSRBC	QTL: 14397	Antibody titer to SRBC antigen	70658283	70658323	Leghorn	rs16035516	Fear-tonic immobility duration|VT:fear/anxiety-related behavior trait
2	76552199	80316420	RW, WC	ASS	SPLWT	QTL: 21778	Spleen weight	78854608	78854648	Beijing You Chicken	rs14208177	Spleen weight|VT:spleen mass|CMO:spleen weight" open field test"
2	78935731	79963158	WC	ASS	SPLWT	QTL: 21737	Spleen weight	79742808	79742848	Beijing You Chicken	rs16045363	Spleen weight|VT:spleen mass|CMO:spleen weight" open field test"|immunoglobulin amount|CMO:antibody titer"	Candidate: 351 (NCBIgene)
2	123023665	123742257	RW	QTL	BTEMP	QTL: 30853	Body temperature	121250696	123202074		rs13730256
3	12802869	13453297	WC	ASS	FCR	QTL: 139401	Feed conversion ratio	13278977	13279017		rs15752880	Feed conversion ratio|VT:food conversion trait|CMO:feed conversion ratio
3	12802869	13453297	WC	QTL	EPR	QTL: 214374	Egg production rate	13435532	15015923		rs317298261; rs317298261; rs312538491	Egg production rate|VT:egg production trait|CMO:egg production rate, fowl
3	12802869	13453297	WC	ASS	ABFC	QTL: 126759	Antibody titer to fowl cholera	13285388	13285428		rs313754663	Antibody titer to fowl cholera|VT:blood immunoglobulin amount|CMO:antibody titer
3	28963634	29993389	RW	QTL	JEJL	QTL: 96631	Jejunum length	27348232	33989940		rs13721073; rs316468633	Jejunum length|VT:jejunum length
3	29203776	29759199	RW, WC	ASS	ABKLH	QTL: 37487	Antibody titer to KLH antigen	29635085	29635125	Leghorn, Rhode Island Red	rs16246580	Antibody titer to KLH antigen|VT:blood immunoglobulin amount|CMO:antibody titer
3	29203776	29759199	RW, WC	ASS	ABKLH	QTL: 37488	Antibody titer to KLH antigen	29635085	29635125	Leghorn, Rhode Island Red	rs16246580	Antibody titer to KLH antigen|VT:blood immunoglobulin amount|CMO:antibody titer
3	29203776	29759199	RW, WC	ASS	FCR	QTL: 139333	Feed conversion ratio	29681999	29682039		rs14334103	Feed conversion ratio|VT:food conversion trait|CMO:feed conversion ratio
3	29203776	29759199	RW, WC	ASS	BW	QTL: 24377	Body weight (35 days)	29682971	29683011		rs314800502	Body weight (35 days)|VT:body mass|CMO:body weight	Associated: 396240 (NCBIgene)
3	29203776	29759199	RW, WC	ASS	BW	QTL: 24378	Body weight (41 days)	29682971	29683011		rs314800502	Body weight (41 days)|VT:body mass|CMO:body weight	Associated: 396240 (NCBIgene)
3	29203776	29759199	RW, WC	ASS	BW	QTL: 24379	Body weight (42 days)	29682971	29683011		rs314800502	Body weight (42 days)|VT:body mass|CMO:body weight	Associated: 396240 (NCBIgene)
3	29203776	29759199	RW, WC	ASS	DRTHW	QTL: 24380	Drumstick and thigh weight	29682971	29683011		rs314800502	Drumstick and thigh weight|VT:hindlimb mass|PT:leg weight	Associated: 396240 (NCBIgene)
3	29203776	29759199	RW, WC	ASS	BRWT	QTL: 24381	Breast weight	29682971	29683011		rs314800502	Breast weight|PT:breast weight	Associated: 396240 (NCBIgene)
3	29203776	29759199	RW, WC	ASS	CW	QTL: 24382	Carcass weight	29682971	29683011		rs314800502	Carcass weight|PT:dressed carcass weight|CMO:carcass weight	Associated: 396240 (NCBIgene)
3	29203776	29759199	RW, WC	QTL	BW	QTL: 30854	Body weight (49 days)	29948334	31218170		rs14334468; rs15316026	Body weight (49 days)|VT:body mass|CMO:body weight
3	83305526	84116441	RW	QTL	ESC	QTL: 140475	Eggshell color	83142780	83439702	Plymouth Rock, Rhode Island Red	rs14388140; rs15413548	Eggshell color|PT:egg shell color|CMO:eggshell color, fowl
3	109567127	110788877	RW	ASS	ABFP	QTL: 14481	Abdominal fat percentage	110414134	110414174	Fayoumi	rs14415479	Abdominal fat percentage|VT:abdominal fat pad mass|CMO:abdominal fat pad weight to body weight ratio
4	17870279	20342352	RW	QTL	DISTOF	QTL: 220105	Distance traveled during open field test	17930207	30870512	Leghorn, Nagoya Chicken		Distance traveled during open field test
4	17870279	20342352	RW	QTL	RESTOF	QTL: 220106	Resting time during open field test	17930207	30870512	Leghorn, Nagoya Chicken		Resting time during open field test
4	17870279	20342352	RW	QTL	SPDOF	QTL: 220109	Speed of movement during open field test	17930207	30870512	Leghorn, Nagoya Chicken		Speed of movement during open field test
4	17870279	20342352	RW	QTL	AF	QTL: 213534	Abdominal fat weight	20116736	20642879		rs14436487; rs14436961	Abdominal fat weight|VT:abdominal fat pad mass|CMO:abdominal fat pad weight
4	24226092	24990794	RW	QTL	SPDOF	QTL: 220107	Speed of movement during open field test	21761157	30870512	Leghorn, Nagoya Chicken		Speed of movement during open field test
4	24226092	24990794	RW	QTL	SPDOF	QTL: 220108	Speed of movement during open field test	21761157	30870512	Leghorn, Nagoya Chicken		Speed of movement during open field test
4	33476725	34338053	RW	QTL	ILLEN	QTL: 96633	Ileum length	33979345	39668319		rs312465418; rs314079703	Ileum length|VT:ileum length
4	33476725	34338053	RW	ASS	ABR-NDV	QTL: 14533	Antibody response to NDV (Newcastle disease virus)	33809429	33809469	Leghorn, Rhode Island Red	rs13515125	Antibody response to NDV (Newcastle disease virus)|VT:immune response trait|CMO:change in antibody titer
4	33476725	34338053	RW	ASS	ACBRBC	QTL: 14534	Alternative complement activation by BRBC	33809429	33809469	Leghorn, Rhode Island Red	rs13515125	Alternative complement activation by BRBC|VT:complement alternative pathway physiology trait
4	33476725	34338053	RW	ASS	FP	QTL: 15639	Feather pecking	34081185	34081225		rs13515243	Feather pecking|VT:feather pecking trait	Candidate: 396021 (NCBIgene)
4	38036039	38579286	RW	QTL	ILLEN	QTL: 96633	Ileum length	33979345	39668319		rs312465418; rs314079703	Ileum length|VT:ileum length",
4	38036039	38579286	RW	QTL	ILW	QTL: 96634	Ileum weight	37994169	47824903		rs314584066; rs318115744	Ileum weight|VT:ileum mass",
4	38036039	38579286	RW	ASS	ABKLH	QTL: 37496	Antibody titer to KLH antigen	38041630	38041670	Leghorn, Rhode Island Red	rs13516409	Antibody titer to KLH antigen|VT:blood immunoglobulin amount|CMO:antibody titer
4	38036039	38579286	RW	ASS	FI	QTL: 195036	Feed intake	38262876	38262916		rs15547669	Feed intake|CMO:total food intake weight	Associated: 422540 (NCBI)
4	38036039	38579286	RW	ASS	FI	QTL: 195037	Feed intake	38263223	38263263		rs16393368	Feed intake|CMO:total food intake weight	Associated: 422540 (NCBI)
4	38036039	38579286	RW	ASS	FI	QTL: 195038	Feed intake	38263288	38263328		rs16393370	Feed intake|CMO:total food intake weight	Associated: 422540 (NCBI)
4	38036039	38579286	RW	ASS	FI	QTL: 195039	Feed intake	38275108	38275148		rs313858456	Feed intake|CMO:total food intake weight	Associated: 422540 (NCBI)
4	38036039	38579286	RW	ASS	FI	QTL: 195040	Feed intake	38263707	38263747		rs314050778	Feed intake|CMO:total food intake weight	Associated: 422540 (NCBI)
4	38036039	38579286	RW	ASS	FI	QTL: 195085	Feed intake	38280063	38280103		rs314517773	Feed intake|CMO:total food intake weight
4	38036039	38579286	RW	ASS	FI	QTL: 195087	Feed intake	38282276	38282316		rs315082210	Feed intake|CMO:total food intake weight
4	38036039	38579286	RW	ASS	FI	QTL: 195041	Feed intake	38266611	38266651		rs315627274	Feed intake|CMO:total food intake weight	Associated: 422540 (NCBI)
4	38036039	38579286	RW	ASS	FI	QTL: 195042	Feed intake	38272557	38272597		rs315832934	Feed intake|CMO:total food intake weight	Associated: 422540 (NCBI)
4	38036039	38579286	RW	ASS	FI	QTL: 195096	Feed intake	38280019	38280059		rs316427025	Feed intake|CMO:total food intake weight
4	38036039	38579286	RW	ASS	FI	QTL: 195043	Feed intake	38272393	38272433		rs317037789	Feed intake|CMO:total food intake weight	Associated: 422540 (NCBI)
4	38036039	38579286	RW	ASS	FI	QTL: 195044	Feed intake	38271378	38271418		rs731651583	Feed intake|CMO:total food intake weight	Associated: 422540 (NCBI)
4	38036039	38579286	RW	ASS	FI	QTL: 195045	Feed intake	38269910	38269950		rs732788369	Feed intake|CMO:total food intake weight	Associated: 422540 (NCBI)
4	38036039	38579286	RW	ASS	FI	QTL: 195046	Feed intake	38271306	38271346		rs733900788	Feed intake|CMO:total food intake weight	Associated: 422540 (NCBI)
4	38036039	38579286	RW	ASS	FI	QTL: 195047	Feed intake	38271398	38271438		rs735096749	Feed intake|CMO:total food intake weight	Associated: 422540 (NCBI)
4	38036039	38579286	RW	ASS	FI	QTL: 195048	Feed intake	38271377	38271417		rs737885204	Feed intake|CMO:total food intake weight	Associated: 422540 (NCBI)
4	38036039	38579286	RW	ASS	FI	QTL: 195049	Feed intake	38271335	38271375		rs738689417	Feed intake|CMO:total food intake weight	Associated: 422540 (NCBI)
4	57729163	58382305	WC	ASS	FP	QTL: 137260	Feather pecking	57808199	57808239	Leghorn	rs16419024	Feather pecking|VT:feather pecking trait
4	57729163	58382305	WC	ASS	FI	QTL: 194985	Feed intake	58088312	58088352		rs14477054	Feed intake|CMO:total food intake weight	Associated: 396030 (NCBI)	BMPR1B	bone morphogenetic protein receptor type 1B
4	70850437	72001838	WC	QTL	GIZZWT	QTL: 177580	Gizzard weight	71142753	72112203		rs16433889; rs316997412	Gizzard weight|VT:gizzard mass
4	70850437	72001838	WC	QTL	INTES	QTL: 177597	Intestine length	71142753	72112203		rs16433889; rs316997412	Intestine length|VT:intestine length|CMO:intestine length
4	70850437	72001838	WC	QTL	HWT	QTL: 170430	Heart weight	71300299	77193572	Leghorn	rs316765878; rs14492693	Heart weight|VT:heart mass|CMO:heart weight
4	70850437	72001838	WC	QTL	GIZZWT	QTL: 170436	Gizzard weight	71300299	76674989	Leghorn	rs316765878; rs315895367	Gizzard weight|VT:gizzard mass
4	70850437	72001838	WC	QTL	GIZZWT	QTL: 170437	Gizzard weight	71300299	77193572	Leghorn	rs316765878; rs14492693	Gizzard weight|VT:gizzard mass
4	70850437	72001838	WC	ASS	BW	QTL: 15308	Body weight (77 days)	71940792	71940832	Plymouth Rock, Silkie Bantam	rs14489341	Body weight (77 days)|VT:body mass|CMO:body weight
4	70850437	72001838	WC	ASS	BW	QTL: 15312	Body weight (84 days)	71940792	71940832	Plymouth Rock, Silkie Bantam	rs14489341	Body weight (84 days)|VT:body mass|CMO:body weight
4	70850437	72001838	WC	ASS	ADG	QTL: 15318	Average daily gain	71940792	71940832	Plymouth Rock, Silkie Bantam	rs14489341	Average daily gain|VT:postnatal growth trait|CMO:average daily body weight gain
4	88797421	89190690	RW	ASS	pH	QTL: 157246	Breast muscle pH	89054196	89054236		rs313210107	Breast muscle pH|VT:muscle pH|PT:meat pH
5	17793200	18750396	RW	ASS	FCR	QTL: 139665	Feed conversion ratio	17809102	17809142		rs316055521	Feed conversion ratio|VT:food conversion trait|CMO:feed conversion ratio
5	17793200	18750396	RW	ASS	FCR	QTL: 139577	Feed conversion ratio	17810414	17810454		rs314634589	Feed conversion ratio|VT:food conversion trait|CMO:feed conversion ratio
5	17793200	18750396	RW	QTL	pH	QTL: 157176	Breast muscle pH	18468483	18551899		rs14520166; rs14520241	Breast muscle pH|VT:muscle pH|PT:meat pH
5	17793200	18750396	RW	ASS	ESP	QTL: 193619	Eggshell percentage	18110915	18110955		rs80765622	Eggshell percentage|PT:egg shell weight|CMO:eggshell percentage, fowl
5	29655633	32895623	WC	ASS	ABSRBC	QTL: 14402	Antibody titer to SRBC antigen	30256040	30256080	Leghorn	rs14530495	Antibody titer to SRBC antigen|VT:blood immunoglobulin amount|CMO:antibody titer
5	29655633	32895623	WC	ASS	FP	QTL: 15656	Feather pecking	30477770	30477810		rs13585316	Feather pecking|VT:feather pecking trait
5	29655633	32895623	WC	ASS	BW	QTL: 153752	Body weight (56 days)	30659809	30659849	Plymouth Rock	rs14530756	Body weight (56 days)|VT:body mass|CMO:body weight
5	29655633	32895623	WC	ASS	FP	QTL: 15657	Feather pecking	30704598	30704638		rs13585357	Feather pecking|VT:feather pecking trait
5	29655633	32895623	WC	ASS	FP	QTL: 15658	Feather pecking	30704598	30704638		rs13585357	Feather pecking|VT:feather pecking trait
5	31103041	32810342	RW	ASS	BW	QTL: 153753	Body weight (56 days)	31707583	31707623	Plymouth Rock	rs16487762	Body weight (56 days)|VT:body mass|CMO:body weight
5	31277206	32275187	RW / WC	ASS	BW	QTL: 153754	Body weight (56 days)	32224935	32224975	Plymouth Rock	rs16487933	Body weight (56 days)|VT:body mass|CMO:body weight
6	9654157		RW / WC	QTL	OW	QTL: 147744	Ovary weight	1539491	33482065	Beijing You Chicken	rs15753437; rs314182971	Ovary weight|VT:ovary mass|CMO:ovary weight,
6	9654157		RW / WC	QTL	OVP	QTL: 147745	Ovary percentage	1539491	33482065	Beijing You Chicken	rs15753437; rs314182971	Ovary percentage|VT:ovary mass,
6	9654157		RW / WC	ASS	ESCC	QTL: 140419	Eggshell cuticle coverage	7424490	11733485	Rhode Island Red	rs14581786	Eggshell cuticle coverage
6	9654157		RW / WC	ASS	ESSTIF	QTL: 140425	Eggshell stiffness	7424490	11733485	Rhode Island Red	rs14581786	Eggshell stiffness|PT:egg shell stiffness
6	9654157		RW / WC	ASS	FCR	QTL: 139402	Feed conversion ratio	7424490	11733485		rs15784313	Feed conversion ratio|VT:food conversion trait|CMO:feed conversion ratio
6	9654157		RW / WC	ASS	FCR	QTL: 139404	Feed conversion ratio	7424490	11733485		rs15796745	Feed conversion ratio|VT:food conversion trait|CMO:feed conversion ratio
6	9654157		RW / WC	ASS	FCR	QTL: 139406	Feed conversion ratio	7424490	11733485		rs15798374	Feed conversion ratio|VT:food conversion trait|CMO:feed conversion ratio
6	9654157		RW / WC	ASS	FCR	QTL: 139432	Feed conversion ratio	7424490	11733485		rs16527266	Feed conversion ratio|VT:food conversion trait|CMO:feed conversion ratio
6	9654157		RW / WC	ASS	FCR	QTL: 139433	Feed conversion ratio	7424490	11733485		rs16542936	Feed conversion ratio|VT:food conversion trait|CMO:feed conversion ratio
6	9654157		RW / WC	ASS	FCR	QTL: 139434	Feed conversion ratio	7424490	11733485		rs16542937	Feed conversion ratio|VT:food conversion trait|CMO:feed conversion ratio
6	9654157		RW / WC	ASS	FCR	QTL: 139504	Feed conversion ratio	7424490	11733485		rs313352436	Feed conversion ratio|VT:food conversion trait|CMO:feed conversion ratio
6	9654157		RW / WC	ASS	FCR	QTL: 139531	Feed conversion ratio	7424490	11733485		rs313809835	Feed conversion ratio|VT:food conversion trait|CMO:feed conversion ratio
6	9654157		RW / WC	ASS	FCR	QTL: 139537	Feed conversion ratio	7424490	11733485		rs313934460	Feed conversion ratio|VT:food conversion trait|CMO:feed conversion ratio
6	9654157		RW / WC	ASS	FCR	QTL: 139543	Feed conversion ratio	7424490	11733485		rs314038824	Feed conversion ratio|VT:food conversion trait|CMO:feed conversion ratio
6	9654157		RW / WC	ASS	FCR	QTL: 139589	Feed conversion ratio	7424490	11733485		rs314790049	Feed conversion ratio|VT:food conversion trait|CMO:feed conversion ratio
6	9654157		RW / WC	ASS	FCR	QTL: 139661	Feed conversion ratio	7424490	11733485		rs315982127	Feed conversion ratio|VT:food conversion trait|CMO:feed conversion ratio
6	9654157		RW / WC	ASS	FCR	QTL: 139709	Feed conversion ratio	7424490	11733485		rs317021108	Feed conversion ratio|VT:food conversion trait|CMO:feed conversion ratio
6	9654157		RW / WC	ASS	FCR	QTL: 139712	Feed conversion ratio	7424490	11733485		rs317062206	Feed conversion ratio|VT:food conversion trait|CMO:feed conversion ratio
6	9654157		RW / WC	ASS	FCR	QTL: 139733	Feed conversion ratio	7424490	11733485		rs317380793	Feed conversion ratio|VT:food conversion trait|CMO:feed conversion ratio
6	9654157		RW / WC	ASS	FCR	QTL: 139743	Feed conversion ratio	7424490	11733485		rs317492345	Feed conversion ratio|VT:food conversion trait|CMO:feed conversion ratio
6	9654157		RW / WC	ASS	FCR	QTL: 139760	Feed conversion ratio	7424490	11733485		rs317726184	Feed conversion ratio|VT:food conversion trait|CMO:feed conversion ratio
6	9654157		RW / WC	ASS	FCR	QTL: 139761	Feed conversion ratio	7424490	11733485		rs317734390	Feed conversion ratio|VT:food conversion trait|CMO:feed conversion ratio
6	9654157		RW / WC	ASS	FCR	QTL: 139781	Feed conversion ratio	7424490	11733485		rs318084975	Feed conversion ratio|VT:food conversion trait|CMO:feed conversion ratio
6	9654157		RW / WC	ASS	FCR	QTL: 139786	Feed conversion ratio	7424490	11733485		rs318202385	Feed conversion ratio|VT:food conversion trait|CMO:feed conversion ratio
6	9654157		RW / WC	QTL	TBMC	QTL: 135879	Tibia bone mineral content	7424490	12128081		rs10732029; rs315157910	Tibia bone mineral content|VT:tibia mineral mass|CMO:bone mineral content,
6	9654157		RW / WC	QTL	TIBV	QTL: 135882	Tibia volume	7424490	15390233		rs10732029; rs13567432	Tibia volume|CMO:tibia total bone volume,
6	9654157		RW / WC	QTL	TDMC	QTL: 135883	Tibia dry matter content	7424490	11733485		rs10732029; rs16543395	Tibia dry matter content,
6	9654157		RW / WC	ASS	FP	QTL: 137240	Feather pecking	7424490	11733485	Leghorn	rs13561199	Feather pecking|VT:feather pecking trait
6	9654157		RW / WC	ASS	FP	QTL: 137239	Feather pecking	7424490	11733485	Leghorn	rs16526327	Feather pecking|VT:feather pecking trait
7	6737561	8023664	WC	ASS	FCR	QTL: 139435	Feed conversion ratio	6812311	6812351		rs16580013	Feed conversion ratio|VT:food conversion trait|CMO:feed conversion ratio
7	6737561	8023664	WC	ASS	FCR	QTL: 139472	Feed conversion ratio	6797864	6797904		rs312800489	Feed conversion ratio|VT:food conversion trait|CMO:feed conversion ratio
7	6737561	8023664	WC	ASS	FCR	QTL: 139597	Feed conversion ratio	6789399	6789439		rs314960594	Feed conversion ratio|VT:food conversion trait|CMO:feed conversion ratio
7	6737561	8023664	WC	ASS	FCR	QTL: 139598	Feed conversion ratio	6812620	6812660		rs314971832	Feed conversion ratio|VT:food conversion trait|CMO:feed conversion ratio
7	6737561	8023664	WC	ASS	FCR	QTL: 139741	Feed conversion ratio	7441044	7441084		rs317440253	Feed conversion ratio|VT:food conversion trait|CMO:feed conversion ratio
7	6737561	8023664	WC	ASS	BW	QTL: 160884	Body weight (28 days)	7610032	7610072		rs15837818	Body weight (28 days)|VT:body mass|CMO:body weight
7	8353724	8758266	WC	ASS	ABFP	QTL: 14504	Abdominal fat percentage	8373275	8373315	Leghorn	rs14604927	Abdominal fat percentage|VT:abdominal fat pad mass|CMO:abdominal fat pad weight to body weight ratio
7	8353724	8758266	WC	ASS	ABFP	QTL: 14505	Abdominal fat percentage	8599193	8599233	Leghorn	rs14605138	Abdominal fat percentage|VT:abdominal fat pad mass|CMO:abdominal fat pad weight to body weight ratio
7	9683407	10165704	WC	ASS	RECFP	QTL: 137373	Receiving feather pecking	9704262	9704302	Leghorn	rs15840596	Receiving feather pecking|VT:receiving feather pecking trait
7	9683407	10165704	WC	QTL	PECMINW	QTL: 30866	Pectoralis minor weight	8815512	9870990		rs14605238; rs14605963	Pectoralis minor weight|VT:pectoralis muscle size trait|PT:pectoralis minor weight
7	24176458	24198794	WC	QTL	MLATOF	QTL: 220104	Movement latency during open field test	16667937	25119276	Leghorn, Nagoya Chicken		Movement latency during open field test
7	24176458	24198794	WC	QTL	AH	QTL: 24818	Albumen height	22208672	27634076	Plymouth Rock, Rhode Island Red	rs80629884; rs80680706	Albumen height|PT:egg albumen height|CMO:egg albumen height, fowl
7	24176458	24198794	WC	ASS	AH	QTL: 24820	Albumen height	22208672	27634076		rs80634828	Albumen height|PT:egg albumen height|CMO:egg albumen height, fowl
7	24176458	24198794	WC	ASS	AH	QTL: 24821	Albumen height	22208672	27634076		rs80634828	Albumen height|PT:egg albumen height|CMO:egg albumen height, fowl
7	24176458	24198794	WC	QTL	HU	QTL: 24819	Haugh units	22208672	27634076	Plymouth Rock, Rhode Island Red	rs80629884; rs80680706	Haugh units|PT:egg albumen height
7	24176458	24198794	WC	QTL	ILW	QTL: 96637	Ileum weight	23082424	28834493		rs315335072; rs315003055	Ileum weight|VT:ileum mass
7	24176458	24198794	WC	QTL	INWLR	QTL: 96679	Intestine weight/length ratio	24015115	28333415		rs314733272; rs314516334	Intestine weight/length ratio
7	30274176	30844743	WC	ASS	FTS	QTL: 166339	Fowl typhoid susceptibility	30811418	30811458		rs312464054	Fowl typhoid susceptibility|CMO:disease process measurement
8	7120493	7750507	WC	ASS	FCR	QTL: 139410	Feed conversion ratio	7689799	7689839		rs15906218	Feed conversion ratio|VT:food conversion trait|CMO:feed conversion ratio
8	7120493	7750507	WC	QTL	pH	QTL: 157180	Breast muscle pH	7219671	7569140		rs14638726; rs316684405	Breast muscle pH|VT:muscle pH|PT:meat pH
8	7120493	7750507	WC	QTL	SHCIRC	QTL: 213550	Shank circumference	7521372	7569140		rs13663151; rs316684405	Shank circumference|VT:tarsometatarsus circumference|CMO:distal forelimb circumference
8	7120493	7750507	WC	ASS	VLDL	QTL: 170802	VLDL cholesterol level	7550094	7550134		rs314562022	VLDL cholesterol level|VT:blood VLDL cholesterol amount|CMO:blood very low density lipoprotein cholesterol level
8	7120493	7750507	WC	ASS	ABIBV	QTL: 24340	Antibody titer to IBV	7500998	7501038		rs314472262	Antibody titer to IBV|VT:blood immunoglobulin amount|CMO:antibody titer
8	14563681		RW / WC	QTL	ILLEN	QTL: 96640	Ileum length	11754633	16750985		rs15911337; rs15920212	Digestive System>>Ileum length|VT:ileum length
9	5785216	6326868	RW	ASS	ELCOL	QTL: 156545	Earlobe color	6266557	6266597		rs732692731	Earlobe color|VT:skin pigmentation trait
9	5785216	6326868	RW	ASS	ELCOL	QTL: 156546	Earlobe color	6266564	6266604		rs734778744	Earlobe color|VT:skin pigmentation trait	Associated: 424817 (NCBIgene)
9	5785216	6326868	RW	ASS	ELCOL	QTL: 156547	Earlobe color	6266583	6266623		rs736711828	Earlobe color|VT:skin pigmentation trait
9	17770251		RW / WC	QTL	pH	QTL: 157184	Breast muscle pH	17770169	17867417		rs16675119; rs14678141	Breast muscle pH|VT:muscle pH|PT:meat pH
9	17985436	18286878	RW	QTL	pH	QTL: 157185	Breast muscle pH	18020233	18788029		rs16675279; rs315320197	Breast muscle pH|VT:muscle pH|PT:meat pH
13	15704922	15979143	RW	QTL	FCR	QTL: 64562	Feed conversion ratio	14570107	17615488		rs316030827; rs15712088	Feed conversion ratio|VT:food conversion trait|CMO:feed conversion ratio
13	15704922	15979143	RW	QTL	BMWT	QTL: 96643	Breast muscle weight	14228217	16259387		rs14063011; rs14064923	Breast muscle weight|VT:pectoralis muscle mass
13	15704922	15979143	RW	QTL	EPR	QTL: 172765	Egg production rate	15829057	15829303	Jing Hong	rs14064621; rs14064622	Egg production rate|VT:egg production trait|CMO:egg production rate, fowl	Associated: 101751943 (NCBI)
13	15704922	15979143	RW	ASS	EPR	QTL: 172763	Egg production rate	15829037	15829077	Jing Hong	rs14064621	Egg production rate|VT:egg production trait|CMO:egg production rate, fowl	Associated: 101751943 (NCBI)
13	15704922	15979143	RW	ASS	EPR	QTL: 172764	Egg production rate	15829283	15829323	Jing Hong	rs14064622	Egg production rate|VT:egg production trait|CMO:egg production rate, fowl	Associated: 101751943 (NCBI)
13	15704922	15979143	RW	ASS	EPR	QTL: 172762	Egg production rate	15836629	15836669	Jing Hong	rs317875768	Egg production rate|VT:egg production trait|CMO:egg production rate, fowl	Associated: 101751943 (NCBI)
13	15704922	15979143	RW	ASS	SPLWT	QTL: 21733	Spleen weight	15873637	15873677	Beijing You Chicken	rs14064689	Spleen weight|VT:spleen mass|CMO:spleen weight
13	15704922	15979143	RW	ASS	SPLWT	QTL: 21746	Spleen weight	15860540	15860580	Beijing You Chicken	rs312863855	Spleen weight|VT:spleen mass|CMO:spleen weight	Candidate: 351 (NCBIgene)
14	10316689	11126713	WC	QTL	FPGMT	QTL: 193460	Feather pigmentation	8493227	13224771	Leghorn, Red Junglefowl	rs14076550; rs15002638	Feather pigmentation|VT:feather pigmentation trait
15	6193214		RW / WC	QTL	SKINWT	QTL: 160529	Skin weight	5954845	6952411	Cornish, Plymouth Rock	rs318148607; rs313939736	Skin weight|VT:skin mass
15	6193214		RW / WC	QTL	SKINP	QTL: 160530	Skin percentage	5954845	6952411	Cornish, Plymouth Rock	rs318148607; rs313939736	Skin percentage|VT:skin mass
15	6193214		RW / WC	QTL	LIVP	QTL: 177573	Liver percentage	5954845	6952411		rs318148607; rs313939736	Liver percentage|VT:liver mass|CMO:liver weight as percentage of body weight
15	6193214		RW / WC	QTL	AH	QTL: 24953	Albumen height	6065150	6750051		rs14091043; rs14091329; rs14737884	Albumen height|PT:egg albumen height|CMO:egg albumen height, fowl
18	23434	825004	WC	QTL	ILW	QTL: 96649	Ileum weight	64413	2033944		rs14105389; rs14107424	Ileum weight|VT:ileum mass
18	23434	825004	WC	QTL	ILW	QTL: 96650	Ileum weight	64413	2033944		rs14105389; rs14107424	Ileum weight|VT:ileum mass
18	23434	825004	WC	ASS	BRMP	QTL: 166767	Breast muscle percentage	819103	819143		rs14105923	Breast muscle percentage|VT:pectoralis muscle mass|PT:total breast muscle percentage
18	23434	825004	WC	ASS	BRMP	QTL: 166768	Breast muscle percentage	819103	819143		rs14105923	Breast muscle percentage|VT:pectoralis muscle mass|PT:total breast muscle percentage
18	23434	825004	WC	ASS	BRMP	QTL: 166766	Breast muscle percentage	504661	504701		rs315568328	Breast muscle percentage|VT:pectoralis muscle mass|PT:total breast muscle percentage
18	23434	825004	WC	ASS	WINGWT	QTL: 95362	Wing weight	30595	30695			Wing weight|VT:forelimb mass|PT:wing weight|CMO:wing weight
18	9481685		RW / WC	QTL	BMWT	QTL: 96653	Breast muscle weight	4496162	11024145		rs14110277; rs16348086	Breast muscle weight|VT:pectoralis muscle mass
18	9481685		RW / WC	QTL	JEJL	QTL: 96652	Jejunum length	6171527	11024145		rs15825400; rs16348086	Jejunum length|VT:jejunum length
26	3768391		RW / WC	QTL	BW	QTL: 95418	Body weight (28 days)	3002665	3999793		rs14299437; rs318202059; rs316646062	Body weight (28 days)|VT:body mass|CMO:body weight
26	3768391		RW / WC	QTL	EXCNP	QTL: 96623	Excreta nitrogen/phosphorus ratio	3124593	4133245		rs313164819; rs14300646	Excreta nitrogen/phosphorus ratio
26	3768391		RW / WC	QTL	ILLEN	QTL: 96670	Ileum length	3360144	4682976		rs13606421; rs16204548	Ileum length|VT:ileum length
26	3768391		RW / WC	QTL	pH	QTL: 157206	Breast muscle pH	3466788	4284801		rs14299983; rs317031109	Breast muscle pH|VT:muscle pH|PT:meat pH
26	3768391		RW / WC	QTL	JEJL	QTL: 96671	Jejunum length	3750592	4468600		rs15235010; rs14300958	Jejunum length|VT:jejunum length
28	4011131		RW / WC	QTL	FEATHHD	QTL: 127113	Feather-crested head	5705	4022366	Beijing You Chicken	rs14304396; rs16212477	Exterior Features>>Feather-crested head
28	4240969	5038396	WC	QTL	CFCDM	QTL: 193655	Carcass fat content, dry matter basis	3753016	4712620		rs314594719; rs313086976; rs13726311	Carcass fat content, dry matter basis|PT:dressed carcass fat content
28	4240969	5038396	WC	QTL	AF	QTL: 193631	Abdominal fat weight	3753016	4712620		rs314594719; rs314073448; rs13726311	Abdominal fat weight|VT:abdominal fat pad mass|CMO:abdominal fat pad weight
28	4240969	5038396	WC	QTL	CFC	QTL: 193647	Carcass fat content	3753016	4712620		rs314594719; rs314212680; rs13726311	Carcass fat content|PT:dressed carcass fat content
28	4240969	5038396	WC	QTL	BLPH	QTL: 71128	Blood pH	3856132	4097788	Fayoumi	rs317333808; rs314845692	Blood pH|VT:blood acidity-alkalinity balance trait|CMO:blood pH
28	4240969	5038396	WC	QTL	PCO2	QTL: 71133	CO2 partial pressure	3835952	4167579	Fayoumi	rs316830152; rs313090696	CO2 partial pressure|VT:blood gas amount|CMO:partial pressure of blood carbon dioxide (Pco2)
28	4240969	5038396	WC	QTL	MCV	QTL: 71178	Mean blood cell volume	3944019	4197143	Fayoumi	rs313943192; rs14307846	Mean blood cell volume|VT:erythrocyte size trait|CMO:mean corpuscular volume
28	4240969	5038396	WC	QTL	HGB	QTL: 71183	Blood hemoglobin level	3944019	4197143	Fayoumi	rs313943192; rs14307846	Blood hemoglobin level|VT:blood hemoglobin amount|CMO:hemoglobin concentration
28	4240969	5038396	WC	QTL	PCO2	QTL: 71137	CO2 partial pressure	3835952	4167579	Fayoumi	rs317333808	CO2 partial pressure|VT:blood gas amount|CMO:partial pressure of blood carbon dioxide (Pco2)
Entries in bold relate to the candidate genes revealed in the present study.

## Sheet: QTL_by_trait
Table S6. Genomic regions identified in the RW and WC chicken breeds, which are overlapped with known associations (ASS) and QTLs (ordered by trait name)
GGA	Start Position	End Position	Breed	Type	Abbreviation	QTL ID	Trait Name	Start position	End position	Breed	SNPs	Trait|Ontology	Genes	Gene symbols	Gene full names
3	109567127	110788877	RW	ASS	ABFP	QTL: 14481	Abdominal fat percentage	110414134	110414174	Fayoumi	rs14415479	Abdominal fat percentage|VT:abdominal fat pad mass|CMO:abdominal fat pad weight to body weight ratio
7	8353724	8758266	WC	ASS	ABFP	QTL: 14504	Abdominal fat percentage	8373275	8373315	Leghorn	rs14604927	Abdominal fat percentage|VT:abdominal fat pad mass|CMO:abdominal fat pad weight to body weight ratio
7	8353724	8758266	WC	ASS	ABFP	QTL: 14505	Abdominal fat percentage	8599193	8599233	Leghorn	rs14605138	Abdominal fat percentage|VT:abdominal fat pad mass|CMO:abdominal fat pad weight to body weight ratio
1	53443836	55591205	WC	QTL	AF	QTL: 193625	Abdominal fat weight	53914126	55103802		rs15271198
1	53443836	55591205	WC	QTL	AF	QTL: 193624	Abdominal fat weight	52797908	53910398		rs312675081
4	17870279	20342352	RW	QTL	AF	QTL: 213534	Abdominal fat weight	20116736	20642879		rs14436487; rs14436961	Abdominal fat weight|VT:abdominal fat pad mass|CMO:abdominal fat pad weight
28	4240969	5038396	WC	QTL	AF	QTL: 193631	Abdominal fat weight	3753016	4712620		rs314594719; rs314073448; rs13726311	Abdominal fat weight|VT:abdominal fat pad mass|CMO:abdominal fat pad weight
1	53443836	55591205	WC	ASS	AGGR	QTL: 119901	Aggressive behavior	53583321	53583361		rs13653575	Aggressive behavior|VT:aggression-related behavior trait	Associated: 374093 (NCBIgene)	CRY1	cryptochrome circadian regulator 1
1	53443836	55591205	WC	ASS	AGGR	QTL: 119903	Aggressive behavior	54673875	54673915		rs312937613	Aggressive behavior|VT:aggression-related behavior trait	Associated: 418081 (NCBIgene)	CHST11	carbohydrate sulfotransferase 11
1	53443836	55591205	WC	ASS	AGGR	QTL: 119902	Aggressive behavior	53605328	53605368		rs317194543	Aggressive behavior|VT:aggression-related behavior trait	Associated: 418068 (NCBIgene)	TMEM263	transmembrane protein 263
1	53443836	55591205	WC	ASS	AGGR	QTL: 119893	Aggressive behavior	54569830	54569870		rs317606057	Aggressive behavior|VT:aggression-related behavior trait	Associated: 418081 (NCBIgene)	CHST11	carbohydrate sulfotransferase 11
7	24176458	24198794	WC	QTL	AH	QTL: 24818	Albumen height	22208672	27634076	Plymouth Rock, Rhode Island Red	rs80629884; rs80680706	Albumen height|PT:egg albumen height|CMO:egg albumen height, fowl
7	24176458	24198794	WC	ASS	AH	QTL: 24820	Albumen height	22208672	27634076		rs80634828	Albumen height|PT:egg albumen height|CMO:egg albumen height, fowl
7	24176458	24198794	WC	ASS	AH	QTL: 24821	Albumen height	22208672	27634076		rs80634828	Albumen height|PT:egg albumen height|CMO:egg albumen height, fowl
15	6193214		RW / WC	QTL	AH	QTL: 24953	Albumen height	6065150	6750051		rs14091043; rs14091329; rs14737884	Albumen height|PT:egg albumen height|CMO:egg albumen height, fowl
4	33476725	34338053	RW	ASS	ACBRBC	QTL: 14534	Alternative complement activation by BRBC	33809429	33809469	Leghorn, Rhode Island Red	rs13515125	Alternative complement activation by BRBC|VT:complement alternative pathway physiology trait
4	33476725	34338053	RW	ASS	ABR-NDV	QTL: 14533	Antibody response to NDV (Newcastle disease virus)	33809429	33809469	Leghorn, Rhode Island Red	rs13515125	Antibody response to NDV (Newcastle disease virus)|VT:immune response trait|CMO:change in antibody titer
3	12802869	13453297	WC	ASS	ABFC	QTL: 126759	Antibody titer to fowl cholera	13285388	13285428		rs313754663	Antibody titer to fowl cholera|VT:blood immunoglobulin amount|CMO:antibody titer
8	7120493	7750507	WC	ASS	ABIBV	QTL: 24340	Antibody titer to IBV	7500998	7501038		rs314472262	Antibody titer to IBV|VT:blood immunoglobulin amount|CMO:antibody titer
3	29203776	29759199	RW, WC	ASS	ABKLH	QTL: 37487	Antibody titer to KLH antigen	29635085	29635125	Leghorn, Rhode Island Red	rs16246580	Antibody titer to KLH antigen|VT:blood immunoglobulin amount|CMO:antibody titer
3	29203776	29759199	RW, WC	ASS	ABKLH	QTL: 37488	Antibody titer to KLH antigen	29635085	29635125	Leghorn, Rhode Island Red	rs16246580	Antibody titer to KLH antigen|VT:blood immunoglobulin amount|CMO:antibody titer
4	38036039	38579286	RW	ASS	ABKLH	QTL: 37496	Antibody titer to KLH antigen	38041630	38041670	Leghorn, Rhode Island Red	rs13516409	Antibody titer to KLH antigen|VT:blood immunoglobulin amount|CMO:antibody titer
2	69808276	72600534	RW, WC	ASS	ABSRBC	QTL: 14397	Antibody titer to SRBC antigen	70658283	70658323	Leghorn	rs16035516	Fear-tonic immobility duration|VT:fear/anxiety-related behavior trait
5	29655633	32895623	WC	ASS	ABSRBC	QTL: 14402	Antibody titer to SRBC antigen	30256040	30256080	Leghorn	rs14530495	Antibody titer to SRBC antigen|VT:blood immunoglobulin amount|CMO:antibody titer
4	70850437	72001838	WC	ASS	ADG	QTL: 15318	Average daily gain	71940792	71940832	Plymouth Rock, Silkie Bantam	rs14489341	Average daily gain|VT:postnatal growth trait|CMO:average daily body weight gain
28	4240969	5038396	WC	QTL	HGB	QTL: 71183	Blood hemoglobin level	3944019	4197143	Fayoumi	rs313943192; rs14307846	Blood hemoglobin level|VT:blood hemoglobin amount|CMO:hemoglobin concentration
28	4240969	5038396	WC	QTL	BLPH	QTL: 71128	Blood pH	3856132	4097788	Fayoumi	rs317333808; rs314845692	Blood pH|VT:blood acidity-alkalinity balance trait|CMO:blood pH
2	123023665	123742257	RW	QTL	BTEMP	QTL: 30853	Body temperature	121250696	123202074		rs13730256
7	6737561	8023664	WC	ASS	BW	QTL: 160884	Body weight (28 days)	7610032	7610072		rs15837818	Body weight (28 days)|VT:body mass|CMO:body weight
26	3768391		RW / WC	QTL	BW	QTL: 95418	Body weight (28 days)	3002665	3999793		rs14299437; rs318202059; rs316646062	Body weight (28 days)|VT:body mass|CMO:body weight
3	29203776	29759199	RW, WC	ASS	BW	QTL: 24377	Body weight (35 days)	29682971	29683011		rs314800502	Body weight (35 days)|VT:body mass|CMO:body weight	Associated: 396240 (NCBIgene)	CAPN11	calpain 11
3	29203776	29759199	RW, WC	ASS	BW	QTL: 24378	Body weight (41 days)	29682971	29683011		rs314800502	Body weight (41 days)|VT:body mass|CMO:body weight	Associated: 396240 (NCBIgene)	CAPN11	calpain 11
3	29203776	29759199	RW, WC	ASS	BW	QTL: 24379	Body weight (42 days)	29682971	29683011		rs314800502	Body weight (42 days)|VT:body mass|CMO:body weight	Associated: 396240 (NCBIgene)	CAPN11	calpain 11
3	29203776	29759199	RW, WC	QTL	BW	QTL: 30854	Body weight (49 days)	29948334	31218170		rs14334468; rs15316026	Body weight (49 days)|VT:body mass|CMO:body weight
5	29655633	32895623	WC	ASS	BW	QTL: 153752	Body weight (56 days)	30659809	30659849	Plymouth Rock	rs14530756	Body weight (56 days)|VT:body mass|CMO:body weight
5	31103041	32810342	RW	ASS	BW	QTL: 153753	Body weight (56 days)	31707583	31707623	Plymouth Rock	rs16487762	Body weight (56 days)|VT:body mass|CMO:body weight
5	31277206	32275187	RW / WC	ASS	BW	QTL: 153754	Body weight (56 days)	32224935	32224975	Plymouth Rock	rs16487933	Body weight (56 days)|VT:body mass|CMO:body weight
4	70850437	72001838	WC	ASS	BW	QTL: 15308	Body weight (77 days)	71940792	71940832	Plymouth Rock, Silkie Bantam	rs14489341	Body weight (77 days)|VT:body mass|CMO:body weight
1	41095175	44484517	RW	ASS	BW	QTL: 66036	Body weight (84 days)	44484564	44484604		rs13858917	Body weight (84 days)|VT:body mass|CMO:body weight
4	70850437	72001838	WC	ASS	BW	QTL: 15312	Body weight (84 days)	71940792	71940832	Plymouth Rock, Silkie Bantam	rs14489341	Body weight (84 days)|VT:body mass|CMO:body weight
1	53443836	55591205	WC	QTL	BW	QTL: 96626	Body weight (9 days)	45501491	54773135		rs14818416
1	41095175	44484517	RW	QTL	BRMP	QTL: 95427	Breast muscle percentage	42370129	46996075		rs318038110
18	23434	825004	WC	ASS	BRMP	QTL: 166767	Breast muscle percentage	819103	819143		rs14105923	Breast muscle percentage|VT:pectoralis muscle mass|PT:total breast muscle percentage
18	23434	825004	WC	ASS	BRMP	QTL: 166768	Breast muscle percentage	819103	819143		rs14105923	Breast muscle percentage|VT:pectoralis muscle mass|PT:total breast muscle percentage
18	23434	825004	WC	ASS	BRMP	QTL: 166766	Breast muscle percentage	504661	504701		rs315568328	Breast muscle percentage|VT:pectoralis muscle mass|PT:total breast muscle percentage
1	10699911	11339273	RW	QTL	pH	QTL: 157157	Breast muscle pH	6917412	16102360		rs13826175
1	18055546	18742799	WC	QTL	pH	QTL: 157158	Breast muscle pH	18547486	29711531		rs13834995
2	24857167	26029168	WC	QTL	pH	QTL: 157164	Breast muscle pH	24602912	33791691		rs313815017
2	69624561	70806756	WC	QTL	pH	QTL: 157165	Breast muscle pH	68548421	69847658		rs16032833
4	88797421	89190690	RW	ASS	pH	QTL: 157246	Breast muscle pH	89054196	89054236		rs313210107	Breast muscle pH|VT:muscle pH|PT:meat pH
5	17793200	18750396	RW	QTL	pH	QTL: 157176	Breast muscle pH	18468483	18551899		rs14520166; rs14520241	Breast muscle pH|VT:muscle pH|PT:meat pH
8	7120493	7750507	WC	QTL	pH	QTL: 157180	Breast muscle pH	7219671	7569140		rs14638726; rs316684405	Breast muscle pH|VT:muscle pH|PT:meat pH
9	17770251		RW / WC	QTL	pH	QTL: 157184	Breast muscle pH	17770169	17867417		rs16675119; rs14678141	Breast muscle pH|VT:muscle pH|PT:meat pH
9	17985436	18286878	RW	QTL	pH	QTL: 157185	Breast muscle pH	18020233	18788029		rs16675279; rs315320197	Breast muscle pH|VT:muscle pH|PT:meat pH
26	3768391		RW / WC	QTL	pH	QTL: 157206	Breast muscle pH	3466788	4284801		rs14299983; rs317031109	Breast muscle pH|VT:muscle pH|PT:meat pH
13	15704922	15979143	RW	QTL	BMWT	QTL: 96643	Breast muscle weight	14228217	16259387		rs14063011; rs14064923	Breast muscle weight|VT:pectoralis muscle mass
18	9481685		RW / WC	QTL	BMWT	QTL: 96653	Breast muscle weight	4496162	11024145		rs14110277; rs16348086	Breast muscle weight|VT:pectoralis muscle mass
3	29203776	29759199	RW, WC	ASS	BRWT	QTL: 24381	Breast weight	29682971	29683011		rs314800502	Breast weight|PT:breast weight	Associated: 396240 (NCBIgene)	CAPN11	calpain 11
1	41095175	44484517	RW	ASS	BURSA	QTL: 101203	Bursa of Fabricius weight	43692559	43692599	Beijing You Chicken	rs317717756	Bursa of Fabricius weight|VT:bursa of Fabricius size trait"
1	53443836	55591205	WC	QTL	CFC	QTL: 193637	Carcass fat content	52797908	53910398		rs312675081
28	4240969	5038396	WC	QTL	CFC	QTL: 193647	Carcass fat content	3753016	4712620		rs314594719; rs314212680; rs13726311	Carcass fat content|PT:dressed carcass fat content
28	4240969	5038396	WC	QTL	CFCDM	QTL: 193655	Carcass fat content, dry matter basis	3753016	4712620		rs314594719; rs313086976; rs13726311	Carcass fat content, dry matter basis|PT:dressed carcass fat content
3	29203776	29759199	RW, WC	ASS	CW	QTL: 24382	Carcass weight	29682971	29683011		rs314800502	Carcass weight|PT:dressed carcass weight|CMO:carcass weight	Associated: 396240 (NCBIgene)	CAPN11	calpain 11
28	4240969	5038396	WC	QTL	PCO2	QTL: 71133	CO2 partial pressure	3835952	4167579	Fayoumi	rs316830152; rs313090696	CO2 partial pressure|VT:blood gas amount|CMO:partial pressure of blood carbon dioxide (Pco2)
28	4240969	5038396	WC	QTL	PCO2	QTL: 71137	CO2 partial pressure	3835952	4167579	Fayoumi	rs317333808	CO2 partial pressure|VT:blood gas amount|CMO:partial pressure of blood carbon dioxide (Pco2)
4	17870279	20342352	RW	QTL	DISTOF	QTL: 220105	Distance traveled during open field test	17930207	30870512	Leghorn, Nagoya Chicken		Distance traveled during open field test
3	29203776	29759199	RW, WC	ASS	DRTHW	QTL: 24380	Drumstick and thigh weight	29682971	29683011		rs314800502	Drumstick and thigh weight|VT:hindlimb mass|PT:leg weight	Associated: 396240 (NCBIgene)	CAPN11	calpain 11
1	53443836	55591205	WC	QTL	DUOW	QTL: 96627	Duodenum weight	51058312	55360304		rs13865892
9	5785216	6326868	RW	ASS	ELCOL	QTL: 156545	Earlobe color	6266557	6266597		rs732692731	Earlobe color|VT:skin pigmentation trait
9	5785216	6326868	RW	ASS	ELCOL	QTL: 156546	Earlobe color	6266564	6266604		rs734778744	Earlobe color|VT:skin pigmentation trait	Associated: 424817 (NCBIgene)	SLC25A36	solute carrier family 25 member 36
9	5785216	6326868	RW	ASS	ELCOL	QTL: 156547	Earlobe color	6266583	6266623		rs736711828	Earlobe color|VT:skin pigmentation trait
3	12802869	13453297	WC	QTL	EPR	QTL: 214374	Egg production rate	13435532	15015923		rs317298261; rs317298261; rs312538491	Egg production rate|VT:egg production trait|CMO:egg production rate, fowl
13	15704922	15979143	RW	QTL	EPR	QTL: 172765	Egg production rate	15829057	15829303	Jing Hong	rs14064621; rs14064622	Egg production rate|VT:egg production trait|CMO:egg production rate, fowl	Associated: 101751943 (NCBI)	RAPGEF6	Rap guanine nucleotide exchange factor 6
13	15704922	15979143	RW	ASS	EPR	QTL: 172763	Egg production rate	15829037	15829077	Jing Hong	rs14064621	Egg production rate|VT:egg production trait|CMO:egg production rate, fowl	Associated: 101751943 (NCBI)	RAPGEF6	Rap guanine nucleotide exchange factor 6
13	15704922	15979143	RW	ASS	EPR	QTL: 172764	Egg production rate	15829283	15829323	Jing Hong	rs14064622	Egg production rate|VT:egg production trait|CMO:egg production rate, fowl	Associated: 101751943 (NCBI)	RAPGEF6	Rap guanine nucleotide exchange factor 6
13	15704922	15979143	RW	ASS	EPR	QTL: 172762	Egg production rate	15836629	15836669	Jing Hong	rs317875768	Egg production rate|VT:egg production trait|CMO:egg production rate, fowl	Associated: 101751943 (NCBI)	RAPGEF6	Rap guanine nucleotide exchange factor 6
2	24857167	26029168	WC	QTL	ESC	QTL: 24925	Eggshell color	24864622	25143692		rs15925110
2	24857167	26029168	WC	QTL	ESC	QTL: 24961	Eggshell color	24864622	25143692		rs15925110
3	83305526	84116441	RW	QTL	ESC	QTL: 140475	Eggshell color	83142780	83439702	Plymouth Rock, Rhode Island Red	rs14388140; rs15413548	Eggshell color|PT:egg shell color|CMO:eggshell color, fowl
6	9654157		RW / WC	ASS	ESCC	QTL: 140419	Eggshell cuticle coverage	7424490	11733485	Rhode Island Red	rs14581786	Eggshell cuticle coverage
5	17793200	18750396	RW	ASS	ESP	QTL: 193619	Eggshell percentage	18110915	18110955		rs80765622	Eggshell percentage|PT:egg shell weight|CMO:eggshell percentage, fowl
1	53443836	55591205	WC	ASS	ESPP	QTL: 171302	Eggshell protoporphyrin amount	55010549	55010589		rs14827543	Eggshell protoporphyrin amount
6	9654157		RW / WC	ASS	ESSTIF	QTL: 140425	Eggshell stiffness	7424490	11733485	Rhode Island Red	rs14581786	Eggshell stiffness|PT:egg shell stiffness
26	3768391		RW / WC	QTL	EXCNP	QTL: 96623	Excreta nitrogen/phosphorus ratio	3124593	4133245		rs313164819; rs14300646	Excreta nitrogen/phosphorus ratio
4	33476725	34338053	RW	ASS	FP	QTL: 15639	Feather pecking	34081185	34081225		rs13515243	Feather pecking|VT:feather pecking trait	Candidate: 396021 (NCBIgene)	PPP2CB	protein phosphatase 2 catalytic subunit beta
4	57729163	58382305	WC	ASS	FP	QTL: 137260	Feather pecking	57808199	57808239	Leghorn	rs16419024	Feather pecking|VT:feather pecking trait
5	29655633	32895623	WC	ASS	FP	QTL: 15656	Feather pecking	30477770	30477810		rs13585316	Feather pecking|VT:feather pecking trait
5	29655633	32895623	WC	ASS	FP	QTL: 15657	Feather pecking	30704598	30704638		rs13585357	Feather pecking|VT:feather pecking trait
5	29655633	32895623	WC	ASS	FP	QTL: 15658	Feather pecking	30704598	30704638		rs13585357	Feather pecking|VT:feather pecking trait
6	9654157		RW / WC	ASS	FP	QTL: 137240	Feather pecking	7424490	11733485	Leghorn	rs13561199	Feather pecking|VT:feather pecking trait
6	9654157		RW / WC	ASS	FP	QTL: 137239	Feather pecking	7424490	11733485	Leghorn	rs16526327	Feather pecking|VT:feather pecking trait
1	53443836	55591205	WC	ASS	FPGMT	QTL: 137118	Feather pigmentation	53934216	53934256		rs313638757	Feather pigmentation|VT:feather pigmentation trait	Associated: 418074 (NCBIgene)	NUAK1	NUAK family kinase 1
1	53443836	55591205	WC	ASS	FPGMT	QTL: 137117	Feather pigmentation	53926864	53926904		rs315576321	Feather pigmentation|VT:feather pigmentation trait	Associated: 418074 (NCBIgene)	NUAK1	NUAK family kinase 1
14	10316689	11126713	WC	QTL	FPGMT	QTL: 193460	Feather pigmentation	8493227	13224771	Leghorn, Red Junglefowl	rs14076550; rs15002638	Feather pigmentation|VT:feather pigmentation trait
28	4011131		RW / WC	QTL	FEATHHD	QTL: 127113	Feather-crested head	5705	4022366	Beijing You Chicken	rs14304396; rs16212477	Exterior Features>>Feather-crested head
1	53443836	55591205	WC	ASS	FCR	QTL: 139668	Feed conversion ratio	54874224	54874264		rs316098542	Feed conversion ratio|VT:food conversion trait|CMO:feed conversion ratio
1	73523082	76422450	WC	ASS	FCR	QTL: 139747	Feed conversion ratio	76365781	76365821		rs317522517	Feed conversion ratio|VT:food conversion trait|CMO:feed conversion ratio
3	12802869	13453297	WC	ASS	FCR	QTL: 139401	Feed conversion ratio	13278977	13279017		rs15752880	Feed conversion ratio|VT:food conversion trait|CMO:feed conversion ratio
3	29203776	29759199	RW, WC	ASS	FCR	QTL: 139333	Feed conversion ratio	29681999	29682039		rs14334103	Feed conversion ratio|VT:food conversion trait|CMO:feed conversion ratio
5	17793200	18750396	RW	ASS	FCR	QTL: 139665	Feed conversion ratio	17809102	17809142		rs316055521	Feed conversion ratio|VT:food conversion trait|CMO:feed conversion ratio
5	17793200	18750396	RW	ASS	FCR	QTL: 139577	Feed conversion ratio	17810414	17810454		rs314634589	Feed conversion ratio|VT:food conversion trait|CMO:feed conversion ratio
6	9654157		RW / WC	ASS	FCR	QTL: 139402	Feed conversion ratio	7424490	11733485		rs15784313	Feed conversion ratio|VT:food conversion trait|CMO:feed conversion ratio
6	9654157		RW / WC	ASS	FCR	QTL: 139404	Feed conversion ratio	7424490	11733485		rs15796745	Feed conversion ratio|VT:food conversion trait|CMO:feed conversion ratio
6	9654157		RW / WC	ASS	FCR	QTL: 139406	Feed conversion ratio	7424490	11733485		rs15798374	Feed conversion ratio|VT:food conversion trait|CMO:feed conversion ratio
6	9654157		RW / WC	ASS	FCR	QTL: 139432	Feed conversion ratio	7424490	11733485		rs16527266	Feed conversion ratio|VT:food conversion trait|CMO:feed conversion ratio
6	9654157		RW / WC	ASS	FCR	QTL: 139433	Feed conversion ratio	7424490	11733485		rs16542936	Feed conversion ratio|VT:food conversion trait|CMO:feed conversion ratio
6	9654157		RW / WC	ASS	FCR	QTL: 139434	Feed conversion ratio	7424490	11733485		rs16542937	Feed conversion ratio|VT:food conversion trait|CMO:feed conversion ratio
6	9654157		RW / WC	ASS	FCR	QTL: 139504	Feed conversion ratio	7424490	11733485		rs313352436	Feed conversion ratio|VT:food conversion trait|CMO:feed conversion ratio
6	9654157		RW / WC	ASS	FCR	QTL: 139531	Feed conversion ratio	7424490	11733485		rs313809835	Feed conversion ratio|VT:food conversion trait|CMO:feed conversion ratio
6	9654157		RW / WC	ASS	FCR	QTL: 139537	Feed conversion ratio	7424490	11733485		rs313934460	Feed conversion ratio|VT:food conversion trait|CMO:feed conversion ratio
6	9654157		RW / WC	ASS	FCR	QTL: 139543	Feed conversion ratio	7424490	11733485		rs314038824	Feed conversion ratio|VT:food conversion trait|CMO:feed conversion ratio
6	9654157		RW / WC	ASS	FCR	QTL: 139589	Feed conversion ratio	7424490	11733485		rs314790049	Feed conversion ratio|VT:food conversion trait|CMO:feed conversion ratio
6	9654157		RW / WC	ASS	FCR	QTL: 139661	Feed conversion ratio	7424490	11733485		rs315982127	Feed conversion ratio|VT:food conversion trait|CMO:feed conversion ratio
6	9654157		RW / WC	ASS	FCR	QTL: 139709	Feed conversion ratio	7424490	11733485		rs317021108	Feed conversion ratio|VT:food conversion trait|CMO:feed conversion ratio
6	9654157		RW / WC	ASS	FCR	QTL: 139712	Feed conversion ratio	7424490	11733485		rs317062206	Feed conversion ratio|VT:food conversion trait|CMO:feed conversion ratio
6	9654157		RW / WC	ASS	FCR	QTL: 139733	Feed conversion ratio	7424490	11733485		rs317380793	Feed conversion ratio|VT:food conversion trait|CMO:feed conversion ratio
6	9654157		RW / WC	ASS	FCR	QTL: 139743	Feed conversion ratio	7424490	11733485		rs317492345	Feed conversion ratio|VT:food conversion trait|CMO:feed conversion ratio
6	9654157		RW / WC	ASS	FCR	QTL: 139760	Feed conversion ratio	7424490	11733485		rs317726184	Feed conversion ratio|VT:food conversion trait|CMO:feed conversion ratio
6	9654157		RW / WC	ASS	FCR	QTL: 139761	Feed conversion ratio	7424490	11733485		rs317734390	Feed conversion ratio|VT:food conversion trait|CMO:feed conversion ratio
6	9654157		RW / WC	ASS	FCR	QTL: 139781	Feed conversion ratio	7424490	11733485		rs318084975	Feed conversion ratio|VT:food conversion trait|CMO:feed conversion ratio
6	9654157		RW / WC	ASS	FCR	QTL: 139786	Feed conversion ratio	7424490	11733485		rs318202385	Feed conversion ratio|VT:food conversion trait|CMO:feed conversion ratio
7	6737561	8023664	WC	ASS	FCR	QTL: 139435	Feed conversion ratio	6812311	6812351		rs16580013	Feed conversion ratio|VT:food conversion trait|CMO:feed conversion ratio
7	6737561	8023664	WC	ASS	FCR	QTL: 139472	Feed conversion ratio	6797864	6797904		rs312800489	Feed conversion ratio|VT:food conversion trait|CMO:feed conversion ratio
7	6737561	8023664	WC	ASS	FCR	QTL: 139597	Feed conversion ratio	6789399	6789439		rs314960594	Feed conversion ratio|VT:food conversion trait|CMO:feed conversion ratio
7	6737561	8023664	WC	ASS	FCR	QTL: 139598	Feed conversion ratio	6812620	6812660		rs314971832	Feed conversion ratio|VT:food conversion trait|CMO:feed conversion ratio
7	6737561	8023664	WC	ASS	FCR	QTL: 139741	Feed conversion ratio	7441044	7441084		rs317440253	Feed conversion ratio|VT:food conversion trait|CMO:feed conversion ratio
8	7120493	7750507	WC	ASS	FCR	QTL: 139410	Feed conversion ratio	7689799	7689839		rs15906218	Feed conversion ratio|VT:food conversion trait|CMO:feed conversion ratio
13	15704922	15979143	RW	QTL	FCR	QTL: 64562	Feed conversion ratio	14570107	17615488		rs316030827; rs15712088	Feed conversion ratio|VT:food conversion trait|CMO:feed conversion ratio
4	38036039	38579286	RW	ASS	FI	QTL: 195036	Feed intake	38262876	38262916		rs15547669	Feed intake|CMO:total food intake weight	Associated: 422540 (NCBI)	TET2	tet methylcytosine dioxygenase 2
4	38036039	38579286	RW	ASS	FI	QTL: 195037	Feed intake	38263223	38263263		rs16393368	Feed intake|CMO:total food intake weight	Associated: 422540 (NCBI)	TET2	tet methylcytosine dioxygenase 2
4	38036039	38579286	RW	ASS	FI	QTL: 195038	Feed intake	38263288	38263328		rs16393370	Feed intake|CMO:total food intake weight	Associated: 422540 (NCBI)	TET2	tet methylcytosine dioxygenase 2
4	38036039	38579286	RW	ASS	FI	QTL: 195039	Feed intake	38275108	38275148		rs313858456	Feed intake|CMO:total food intake weight	Associated: 422540 (NCBI)	TET2	tet methylcytosine dioxygenase 2
4	38036039	38579286	RW	ASS	FI	QTL: 195040	Feed intake	38263707	38263747		rs314050778	Feed intake|CMO:total food intake weight	Associated: 422540 (NCBI)	TET2	tet methylcytosine dioxygenase 2
4	38036039	38579286	RW	ASS	FI	QTL: 195085	Feed intake	38280063	38280103		rs314517773	Feed intake|CMO:total food intake weight
4	38036039	38579286	RW	ASS	FI	QTL: 195087	Feed intake	38282276	38282316		rs315082210	Feed intake|CMO:total food intake weight
4	38036039	38579286	RW	ASS	FI	QTL: 195041	Feed intake	38266611	38266651		rs315627274	Feed intake|CMO:total food intake weight	Associated: 422540 (NCBI)	TET2	tet methylcytosine dioxygenase 2
4	38036039	38579286	RW	ASS	FI	QTL: 195042	Feed intake	38272557	38272597		rs315832934	Feed intake|CMO:total food intake weight	Associated: 422540 (NCBI)	TET2	tet methylcytosine dioxygenase 2
4	38036039	38579286	RW	ASS	FI	QTL: 195096	Feed intake	38280019	38280059		rs316427025	Feed intake|CMO:total food intake weight
4	38036039	38579286	RW	ASS	FI	QTL: 195043	Feed intake	38272393	38272433		rs317037789	Feed intake|CMO:total food intake weight	Associated: 422540 (NCBI)	TET2	tet methylcytosine dioxygenase 2
4	38036039	38579286	RW	ASS	FI	QTL: 195044	Feed intake	38271378	38271418		rs731651583	Feed intake|CMO:total food intake weight	Associated: 422540 (NCBI)	TET2	tet methylcytosine dioxygenase 2
4	38036039	38579286	RW	ASS	FI	QTL: 195045	Feed intake	38269910	38269950		rs732788369	Feed intake|CMO:total food intake weight	Associated: 422540 (NCBI)	TET2	tet methylcytosine dioxygenase 2
4	38036039	38579286	RW	ASS	FI	QTL: 195046	Feed intake	38271306	38271346		rs733900788	Feed intake|CMO:total food intake weight	Associated: 422540 (NCBI)	TET2	tet methylcytosine dioxygenase 2
4	38036039	38579286	RW	ASS	FI	QTL: 195047	Feed intake	38271398	38271438		rs735096749	Feed intake|CMO:total food intake weight	Associated: 422540 (NCBI)	TET2	tet methylcytosine dioxygenase 2
4	38036039	38579286	RW	ASS	FI	QTL: 195048	Feed intake	38271377	38271417		rs737885204	Feed intake|CMO:total food intake weight	Associated: 422540 (NCBI)	TET2	tet methylcytosine dioxygenase 2
4	38036039	38579286	RW	ASS	FI	QTL: 195049	Feed intake	38271335	38271375		rs738689417	Feed intake|CMO:total food intake weight	Associated: 422540 (NCBI)	TET2	tet methylcytosine dioxygenase 2
4	57729163	58382305	WC	ASS	FI	QTL: 194985	Feed intake	58088312	58088352		rs14477054	Feed intake|CMO:total food intake weight	Associated: 396030 (NCBI)	BMPR1B	bone morphogenetic protein receptor type 1B
7	30274176	30844743	WC	ASS	FTS	QTL: 166339	Fowl typhoid susceptibility	30811418	30811458		rs312464054	Fowl typhoid susceptibility|CMO:disease process measurement
4	70850437	72001838	WC	QTL	GIZZWT	QTL: 177580	Gizzard weight	71142753	72112203		rs16433889; rs316997412	Gizzard weight|VT:gizzard mass
4	70850437	72001838	WC	QTL	GIZZWT	QTL: 170436	Gizzard weight	71300299	76674989	Leghorn	rs316765878; rs315895367	Gizzard weight|VT:gizzard mass
4	70850437	72001838	WC	QTL	GIZZWT	QTL: 170437	Gizzard weight	71300299	77193572	Leghorn	rs316765878; rs14492693	Gizzard weight|VT:gizzard mass
1	41095175	44484517	RW	ASS	GROW	QTL: 65829	Growth (post-challenge)	42418034	42418074		rs313472440	Growth (post-challenge)|VT:postnatal growth trait|CMO:body weight gain
7	24176458	24198794	WC	QTL	HU	QTL: 24819	Haugh units	22208672	27634076	Plymouth Rock, Rhode Island Red	rs80629884; rs80680706	Haugh units|PT:egg albumen height
4	70850437	72001838	WC	QTL	HWT	QTL: 170430	Heart weight	71300299	77193572	Leghorn	rs316765878; rs14492693	Heart weight|VT:heart mass|CMO:heart weight
4	33476725	34338053	RW	QTL	ILLEN	QTL: 96633	Ileum length	33979345	39668319		rs312465418; rs314079703	Ileum length|VT:ileum length
4	38036039	38579286	RW	QTL	ILLEN	QTL: 96633	Ileum length	33979345	39668319		rs312465418; rs314079703	Ileum length|VT:ileum length",
8	14563681		RW / WC	QTL	ILLEN	QTL: 96640	Ileum length	11754633	16750985		rs15911337; rs15920212	Digestive System>>Ileum length|VT:ileum length
26	3768391		RW / WC	QTL	ILLEN	QTL: 96670	Ileum length	3360144	4682976		rs13606421; rs16204548	Ileum length|VT:ileum length
4	38036039	38579286	RW	QTL	ILW	QTL: 96634	Ileum weight	37994169	47824903		rs314584066; rs318115744	Ileum weight|VT:ileum mass",
7	24176458	24198794	WC	QTL	ILW	QTL: 96637	Ileum weight	23082424	28834493		rs315335072; rs315003055	Ileum weight|VT:ileum mass
18	23434	825004	WC	QTL	ILW	QTL: 96649	Ileum weight	64413	2033944		rs14105389; rs14107424	Ileum weight|VT:ileum mass
18	23434	825004	WC	QTL	ILW	QTL: 96650	Ileum weight	64413	2033944		rs14105389; rs14107424	Ileum weight|VT:ileum mass
4	70850437	72001838	WC	QTL	INTES	QTL: 177597	Intestine length	71142753	72112203		rs16433889; rs316997412	Intestine length|VT:intestine length|CMO:intestine length
7	24176458	24198794	WC	QTL	INWLR	QTL: 96679	Intestine weight/length ratio	24015115	28333415		rs314733272; rs314516334	Intestine weight/length ratio
3	28963634	29993389	RW	QTL	JEJL	QTL: 96631	Jejunum length	27348232	33989940		rs13721073; rs316468633	Jejunum length|VT:jejunum length
18	9481685		RW / WC	QTL	JEJL	QTL: 96652	Jejunum length	6171527	11024145		rs15825400; rs16348086	Jejunum length|VT:jejunum length
26	3768391		RW / WC	QTL	JEJL	QTL: 96671	Jejunum length	3750592	4468600		rs15235010; rs14300958	Jejunum length|VT:jejunum length
15	6193214		RW / WC	QTL	LIVP	QTL: 177573	Liver percentage	5954845	6952411		rs318148607; rs313939736	Liver percentage|VT:liver mass|CMO:liver weight as percentage of body weight
28	4240969	5038396	WC	QTL	MCV	QTL: 71178	Mean blood cell volume	3944019	4197143	Fayoumi	rs313943192; rs14307846	Mean blood cell volume|VT:erythrocyte size trait|CMO:mean corpuscular volume
7	24176458	24198794	WC	QTL	MLATOF	QTL: 220104	Movement latency during open field test	16667937	25119276	Leghorn, Nagoya Chicken		Movement latency during open field test
6	9654157		RW / WC	QTL	OVP	QTL: 147745	Ovary percentage	1539491	33482065	Beijing You Chicken	rs15753437; rs314182971	Ovary percentage|VT:ovary mass,
6	9654157		RW / WC	QTL	OW	QTL: 147744	Ovary weight	1539491	33482065	Beijing You Chicken	rs15753437; rs314182971	Ovary weight|VT:ovary mass|CMO:ovary weight,
7	9683407	10165704	WC	QTL	PECMINW	QTL: 30866	Pectoralis minor weight	8815512	9870990		rs14605238; rs14605963	Pectoralis minor weight|VT:pectoralis muscle size trait|PT:pectoralis minor weight
2	24857167	26029168	WC	QTL	PHDIG	QTL: 96617	pH of digestive tract contents	23480713	29898393		rs14152021
7	9683407	10165704	WC	ASS	RECFP	QTL: 137373	Receiving feather pecking	9704262	9704302	Leghorn	rs15840596	Receiving feather pecking|VT:receiving feather pecking trait
4	17870279	20342352	RW	QTL	RESTOF	QTL: 220106	Resting time during open field test	17930207	30870512	Leghorn, Nagoya Chicken		Resting time during open field test
8	7120493	7750507	WC	QTL	SHCIRC	QTL: 213550	Shank circumference	7521372	7569140		rs13663151; rs316684405	Shank circumference|VT:tarsometatarsus circumference|CMO:distal forelimb circumference
15	6193214		RW / WC	QTL	SKINP	QTL: 160530	Skin percentage	5954845	6952411	Cornish, Plymouth Rock	rs318148607; rs313939736	Skin percentage|VT:skin mass
15	6193214		RW / WC	QTL	SKINWT	QTL: 160529	Skin weight	5954845	6952411	Cornish, Plymouth Rock	rs318148607; rs313939736	Skin weight|VT:skin mass
4	17870279	20342352	RW	QTL	SPDOF	QTL: 220109	Speed of movement during open field test	17930207	30870512	Leghorn, Nagoya Chicken		Speed of movement during open field test
4	24226092	24990794	RW	QTL	SPDOF	QTL: 220107	Speed of movement during open field test	21761157	30870512	Leghorn, Nagoya Chicken		Speed of movement during open field test
4	24226092	24990794	RW	QTL	SPDOF	QTL: 220108	Speed of movement during open field test	21761157	30870512	Leghorn, Nagoya Chicken		Speed of movement during open field test
2	76552199	80316420	RW, WC	ASS	SPLWT	QTL: 21778	Spleen weight	78854608	78854648	Beijing You Chicken	rs14208177	Spleen weight|VT:spleen mass|CMO:spleen weight" open field test"
2	78935731	79963158	WC	ASS	SPLWT	QTL: 21737	Spleen weight	79742808	79742848	Beijing You Chicken	rs16045363	Spleen weight|VT:spleen mass|CMO:spleen weight" open field test"|immunoglobulin amount|CMO:antibody titer"	Candidate: 351 (NCBIgene)	APP	amyloid beta precursor protein
13	15704922	15979143	RW	ASS	SPLWT	QTL: 21733	Spleen weight	15873637	15873677	Beijing You Chicken	rs14064689	Spleen weight|VT:spleen mass|CMO:spleen weight
13	15704922	15979143	RW	ASS	SPLWT	QTL: 21746	Spleen weight	15860540	15860580	Beijing You Chicken	rs312863855	Spleen weight|VT:spleen mass|CMO:spleen weight	Candidate: 351 (NCBIgene)	APP	amyloid beta precursor protein
1	11801390	12379289	WC	ASS	THYMWT	QTL: 101180	Thymus weight	12201791	12201831	Beijing You Chicken	rs13714696	Thymus weight|VT:thymus mass|CMO:thymus weight"
1	11801390	12379289	WC	ASS	THYMWT	QTL: 101268	Thymus weight	12201791	12201831	Beijing You Chicken	rs13714696	Thymus weight|VT:thymus mass|CMO:thymus weight"
1	11801390	12379289	WC	ASS	THYMWT	QTL: 101185	Thymus weight	12317647	12317687	Beijing You Chicken	rs13832237	Thymus weight|VT:thymus mass|CMO:thymus weight"
1	11801390	12379289	WC	ASS	THYMWT	QTL: 101181	Thymus weight	12269563	12269603	Beijing You Chicken	rs13832293	Thymus weight|VT:thymus mass|CMO:thymus weight"
1	11801390	12379289	WC	ASS	THYMWT	QTL: 101183	Thymus weight	12244094	12244134	Beijing You Chicken	rs13832327	Thymus weight|VT:thymus mass|CMO:thymus weight"
6	9654157		RW / WC	QTL	TBMC	QTL: 135879	Tibia bone mineral content	7424490	12128081		rs10732029; rs315157910	Tibia bone mineral content|VT:tibia mineral mass|CMO:bone mineral content,
6	9654157		RW / WC	QTL	TDMC	QTL: 135883	Tibia dry matter content	7424490	11733485		rs10732029; rs16543395	Tibia dry matter content,
6	9654157		RW / WC	QTL	TIBV	QTL: 135882	Tibia volume	7424490	15390233		rs10732029; rs13567432	Tibia volume|CMO:tibia total bone volume,
8	7120493	7750507	WC	ASS	VLDL	QTL: 170802	VLDL cholesterol level	7550094	7550134		rs314562022	VLDL cholesterol level|VT:blood VLDL cholesterol amount|CMO:blood very low density lipoprotein cholesterol level
18	23434	825004	WC	ASS	WINGWT	QTL: 95362	Wing weight	30595	30695			Wing weight|VT:forelimb mass|PT:wing weight|CMO:wing weight
1	41095175	44484517	RW	QTL	YW	QTL: 24938	Yolk weight	42044310	42991116		rs13857342
1	41095175	44484517	RW	ASS	YW	QTL: 24940	Yolk weight	42044310	42991116		rs13753517	Yolk weight|PT:egg yolk weight|CMO:egg yolk weight fowl
1	41095175	44484517	RW	ASS	YW	QTL: 24939	Yolk weight	42044310	42991116		rs13857540	Yolk weight|PT:egg yolk weight|CMO:egg yolk weight fowl
Entries in bold relate to the candidate genes revealed in the present study.
